# Supplementary material for: Cardiac Metabolic Pathways Affected in the Mouse Model of Barth Syndrome
Source: PLoS One. 2015 Jun 1;10(6):e0128561. doi: 10.1371/journal.pone.0128561 (PMC4451073; doi:10.1371/journal.pone.0128561)
Supplement: S1 File — (XLSX) [file pone.0128561.s002.xlsx]

## Sheet: 2DIGE Ratios
KHZA120912 Protein Ratio Gel-1 and Gel-2
159 WT
161 WT
160 KD
162 KD
	Gel-1	Gel-2
Assigned Spot#	160 / 159	162 / 161
1	2.44	1.86
2	2.46	2.15
3	2.69	2.5
4	2.12	2.69
5	2.8	3.1
6	1.21	1.32
7	-1.28	-1.12
8	1.68	2.01
9	1.51	2.71
10	1.76	-1
11	-3.2	4.63
12	1.34	1.43
13	-1.39	-1.52
14	-1.54	-1.64
15	1.83	1.42
16	-1.15	-1.18
17	-2.41	1.02
18	1.17	1.35
19	-1.33	-1.52
20	1.16	1.22
21	1.13	-1.48
22	-1.33	-1.44
23	-1.54	-1.83
24	-1.73	-1.76
25	1.44	1.21
26	-1.33	-1.52
27	-1.57	1.02
28	-1.44	1.63
29	-1.03	1.79
30	1.44	1.42
31	2.03	1.88
32	1.84	1.73
33	1.16	1.68
34	1.92	2.01
35	-1.28	-1.35
36	1.37	1.31
37	2.77	2.75
38	1.23	1.27
39	-1.43	-1.41
40	-1.91	-1.74
41	-1.3	-1.31
42	-1.31	-1.36
43	-1.67	-1.57
44	1.29	1.36
45	1.33	1.34
46	-1.03	1.35
47	1.28	1.41
48	-1.25	-1.37
49	-1.52	-1.47
50	-1.21	-1.38
51	-2.42	-1.4
52	1.55	1.46
53	-1.22	-1.56
54	-1.63	-1.57
55	-1.4	-1.36
56	4.75	1.07
57	3.05	1.18
58	2.14	1.19
59	1.5	1.65
60	4.04	2.37
61	-1.79	-1.78
62	-1.71	-1.25
63	-1.25	6.21
64	-2.64	-1.73
65	-1.64	-2.41
66	-1.49	-2.14
67	-1.5	-1.78
68	-1.41	-1.46
69	1.73	-1.68
70	-1.59	-1.84
71	-1.8	-1.49
72	-1.72	-1.67
73	1.85	1.03
74	-1.54	-1.54
75	1.83	1.04
76	2.8	1.32
77	1.12	1.74
78	-1.55	-1.1
79	-1.76	-1.71
80	-1.55	1.31

## Sheet: 2DIGE Peptide Summary-1A
Analysis Information
	Report Type			Protein-Peptide Summary by Spot						Analysis Type					Combined (MS+MS/MS)
	Sample Set Name			KHZA120918						Database					Sprot
	Analysis Name			Mouse						Creation Date
	Reported By									Last Modified
		MS Acq. : Proc. Methods				(Unspecified) : (Unspecified)
		Interpretation Method				(Unspecified)
Gel Idx/Pos			28/B1						Instr./Gel Origin			BA2060/120921A							Process Status		Analysis Succeeded
Plate [#] Name			[1] 22762						Instrument Sample Name										Spectra		11
Rank		Protein Name						Accession No.		Protein MW	Protein		Pep.		Protein		Protein	Total Ion	Total Ion
											PI		Count		Score		Score	Score	C. I. %
																	C. I. %
	1	Nuclear receptor coactivator 7 OS=Mus musculus						NCOA7_MOUSE		106291	5.3		9		41		0	29	83.688
		GN=Ncoa7 PE=2 SV=2
		Peptide Information
		Calc. Mass		Obsrv. Mass	± da	± ppm	Start	End	Sequence					Ion	C. I. %		Modification					Rank	Result Type
							Seq.	Seq.						Score
		826.514	826.503		-0.0118	-14	202	208	ALKPIER														Mascot
		834.432	834.456		0.0249	30	541	547	SELSDRK														Mascot
		870.468	870.483		0.0155	18	193	200	LPDADLAR														Mascot
		870.468	870.483		0.0155	18	193	200	LPDADLAR				29		83.688								Mascot
		984.475	984.303		-0.1726	-175	224	230	FLKMNCR								Carbamidomethyl (C)[6], Oxidation (M)[4]						Mascot
		1106.57	1106.48		-0.0958	-87	653	661	TPPMFLCIK								Carbamidomethyl (C)[7]						Mascot
		2225.17	2224.96		-0.2075	-93	583	603	GGETLPLKLDPSAEETVI														Mascot
									NNK
		2225.17	2224.96		-0.2075	-93	583	603	GGETLPLKLDPSAEETVI														Mascot
									NNK
		2292.07	2291.91		-0.1591	-69	497	517	HSGSPENLGESTLNIHED														Mascot
									LDK
		2306.19	2305.98		-0.2117	-92	800	819	VQGYPWRLAYSTLEHGT														Mascot
									SLK
		2780.27	2780.25		-0.0283	-10	413	438	GDEDFVDLEELSSQPES														Mascot
									GINKGDATK
	2	Hydrocephalus-inducing protein OS=Mus musculus						HYDIN_MOUSE		581154	5.99		16		40		0	33	93.521
		GN=Hydin PE=2 SV=2
		Peptide Information
		Calc. Mass		Obsrv. Mass	± da	± ppm	Start	End	Sequence					Ion	C. I. %		Modification					Rank	Result Type
							Seq.	Seq.						Score
		834.439	834.456		0.0175	21	348	354	NSLIMEK														Mascot
		848.499	848.469		-0.0295	-35	2489	2495	NLAQKFK														Mascot
		850.434	850.483		0.0488	57	348	354	NSLIMEK								Oxidation (M)[5]						Mascot
		850.434	850.483		0.0488	57	348	354	NSLIMEK								Oxidation (M)[5]						Mascot
		856.464	856.467		0.0031	4	170	176	NNDKIPR														Mascot
		868.496	868.491		-0.0046	-5	74	81	VLPPMSPK														Mascot
		870.395	870.483		0.0883	101	1336	1343	YSSAGTER														Mascot
		870.395	870.483		0.0883	101	1336	1343	YSSAGTER														Mascot
		889.474	889.493		0.0197	22	2157	2164	LSTENLGR														Mascot
		1007.5	1007.62		0.1215	121	3884	3892	AVSFAMPER														Mascot
		1051.6	1051.64		0.0455	43	5	13	IKCVANYIK														Mascot
		1051.6	1051.64		0.0455	43	5	13	IKCVANYIK														Mascot
		1062.63	1062.62		-0.0105	-10	1102	1109	QLLYRLEK														Mascot
		1062.63	1062.62		-0.0105	-10	1102	1109	QLLYRLEK														Mascot
		1165.6	1165.66		0.0687	59	4004	4015	GPGAGPLEPNTR														Mascot
		1165.6	1165.66		0.0687	59	4004	4015	GPGAGPLEPNTR														Mascot
		1448.93	1448.82		-0.1131	-78	4457	4470	IVKLGAVLPGQVVR				7		0								Mascot
		1448.93	1448.82		-0.1131	-78	4457	4470	IVKLGAVLPGQVVR														Mascot
		1475.78	1475.66		-0.1273	-86	3405	3417	FIFCNVLVGHQAK														Mascot
		2225.31	2224.96		-0.3542	-159	3543	3562	LPLILKNNGTIPAQLHVDL														Mascot
									R
		2225.31	2224.96		-0.3542	-159	3543	3562	LPLILKNNGTIPAQLHVDL				33		93.521								Mascot
									R
		2230.1	2230.02		-0.0826	-37	1323	1343	KPATSTMVSEAIKYSSAG								Oxidation (M)[7]						Mascot
									TER
		2300.04	2300.01		-0.031	-13	2818	2834	QYQLYCRGVCTYPYICR								Carbamidomethyl (C)[6,10,16]						Mascot
		3323.58	3323.53		-0.0461	-14	1891	1916	NPCNFPIEFYSLEFDQQY								Carbamidomethyl (C)[3]						Mascot
									LLEEKMLR
		3339.57	3339.51		-0.0555	-17	1891	1916	NPCNFPIEFYSLEFDQQY								Carbamidomethyl (C)[3], Oxidation (M)[24]						Mascot
									LLEEKMLR
	3	Endothelial differentiation-related factor 1 OS=Mus						EDF1_MOUSE		16358.9	9.99		5		40		0
		musculus GN=Edf1 PE=1 SV=1
		Peptide Information
		Calc. Mass		Obsrv. Mass	± da	± ppm	Start	End	Sequence					Ion	C. I. %		Modification					Rank	Result Type
							Seq.	Seq.						Score
		864.394	864.46		0.0651	75	35	42	GEDVETSK														Mascot
		870.516	870.483		-0.0321	-37	26	33	QAILAAQR														Mascot
		870.516	870.483		-0.0321	-37	26	33	QAILAAQR				20		0								Mascot
		889.51	889.493		-0.0167	-19	86	93	QSKGLTQK														Mascot
		1165.52	1165.66		0.1414	121	64	72	ETEELHHDR														Mascot
		1165.52	1165.66		0.1414	121	64	72	ETEELHHDR														Mascot
		2247.16	2246.94		-0.2234	-99	94	113	DLATKINEKPQVIADYES														Mascot
									GR
	4	Guanine nucleotide-binding protein subunit beta-4						GBB4_MOUSE		37355	5.74		2		37		0	37	97.576
		OS=Mus musculus GN=Gnb4 PE=2 SV=4
		Peptide Information
		Calc. Mass		Obsrv. Mass	± da	± ppm	Start	End	Sequence					Ion	C. I. %		Modification					Rank	Result Type
							Seq.	Seq.						Score
		1017.56	1017.6		0.0467	46	69	78	LLVSASQDGK														Mascot
		3338.71	3338.52		-0.1865	-56	252	280	LFDLRADQELLLYSHDNII				37		97.576		Carbamidomethyl (C)[20]						Mascot
									CGITSVAFSK
		3338.71	3338.52		-0.1865	-56	252	280	LFDLRADQELLLYSHDNII								Carbamidomethyl (C)[20]						Mascot
									CGITSVAFSK
		3338.71	3339.51		0.8056	241	252	280	LFDLRADQELLLYSHDNII								Carbamidomethyl (C)[20]						Mascot
									CGITSVAFSK
	5	Phospholipid transfer protein OS=Mus musculus						PLTP_MOUSE		54418.5	6.17		3		36		0	37	97.211
		GN=Pltp PE=1 SV=1
		Peptide Information
		Calc. Mass		Obsrv. Mass	± da	± ppm	Start	End	Sequence					Ion	C. I. %		Modification					Rank	Result Type
							Seq.	Seq.						Score
		870.468	870.483		0.0155	18	327	334	LEATSPPR														Mascot
		870.468	870.483		0.0155	18	327	334	LEATSPPR				37		97.211								Mascot
		2306.31	2305.98		-0.3281	-142	2	23	VLLWALFLALLAGAHAEL														Mascot
									PGCK
		2779.55	2780.25		0.6948	250	1	25	MVLLWALFLALLAGAHAE								Carbamidomethyl (C)[22], Oxidation (M)[1]						Mascot
									LPGCKIR
	6	Cartilage intermediate layer protein 1 OS=Mus						CILP1_MOUSE		132249	8.57		9		36		0	23	30.738
		musculus GN=Cilp PE=2 SV=1
		Peptide Information
		Calc. Mass		Obsrv. Mass	± da	± ppm	Start	End	Sequence					Ion	C. I. %		Modification					Rank	Result Type
							Seq.	Seq.						Score
		834.378	834.456		0.0784	94	79	84	FYYGER														Mascot
		996.504	996.528		0.0239	24	1027	1035	VIPQGSCHR				23		30.738								Mascot
		996.504	996.528		0.0239	24	1027	1035	VIPQGSCHR														Mascot
		1051.47	1051.64		0.1764	168	476	484	VAVECSCQR				4		0		Carbamidomethyl (C)[7]						Mascot
		1051.47	1051.64		0.1764	168	476	484	VAVECSCQR								Carbamidomethyl (C)[5]						Mascot
		1179.62	1179.52		-0.0991	-84	728	737	TFLVGNMEIR														Mascot
		1340.76	1340.68		-0.0791	-59	85	95	VCARPLRLEAR								Carbamidomethyl (C)[2]						Mascot
		1448.72	1448.82		0.0952	66	666	679	DEATSESLNAGKVK														Mascot
		1448.72	1448.82		0.0952	66	666	679	DEATSESLNAGKVK														Mascot
		2232.98	2232.93		-0.051	-23	413	431	LPHDCFQNASNSFYYDV														Mascot
									GR
		2297.12	2297.01		-0.1096	-48	517	536	VSMTGYKGTFTLHIPQDT								Oxidation (M)[3]						Mascot
									ER
		2720.17	2720.09		-0.0835	-31	997	1019	DQPNVSSACLEFKCSGM								Carbamidomethyl (C)[9,14]						Mascot
									LYDQDR
	7	Ventricular zone-expressed PH domain-containing						MELT_MOUSE		94541.8	6.27		8		36		0	25	59.309
		protein 1 OS=Mus musculus GN=Veph1 PE=2 SV=1
		Peptide Information
		Calc. Mass		Obsrv. Mass	± da	± ppm	Start	End	Sequence					Ion	C. I. %		Modification					Rank	Result Type
							Seq.	Seq.						Score
		850.43	850.483		0.0522	61	409	415	IQAFEDK														Mascot
		850.43	850.483		0.0522	61	409	415	IQAFEDK														Mascot
		856.493	856.467		-0.026	-30	796	802	TYVFKAK														Mascot
		1105.66	1105.98		0.3143	284	558	567	VKAYALEIAK														Mascot
		1340.62	1340.68		0.0571	43	757	768	DDPDDPPIELSK														Mascot
		1617.76	1617.76		-0.0035	-2	569	582	VPIPDQCTIEDTMR														Mascot
		1740.84	1740.81		-0.0342	-20	108	122	IASDIMSCILQNYNR														Mascot
		2306.1	2305.98		-0.1221	-53	527	546	ENIQEEILEAATSPVEYQ														Mascot
									DK
		3337.71	3337.52		-0.1819	-54	41	70	VISSSLDYQTNNNDQAVV														Mascot
									EICITRITTAIR
		3337.71	3338.52		0.8169	245	41	70	VISSSLDYQTNNNDQAVV				25		59.309								Mascot
									EICITRITTAIR
		3337.71	3338.52		0.8169	245	41	70	VISSSLDYQTNNNDQAVV														Mascot
									EICITRITTAIR
	8	Acetyl-CoA carboxylase 1 OS=Mus musculus						ACACA_MOUSE		265088	5.97		15		35		0	25	61.96
		GN=Acaca PE=1 SV=1
		Peptide Information
		Calc. Mass		Obsrv. Mass	± da	± ppm	Start	End	Sequence					Ion	C. I. %		Modification					Rank	Result Type
							Seq.	Seq.						Score
		838.402	838.488		0.0857	102	132	137	CMRSIR								Carbamidomethyl (C)[1], Oxidation (M)[2]						Mascot
		856.441	856.467		0.0256	30	2	9	DEPSPLAK														Mascot
		919.446	919.469		0.0232	25	2212	2217	TFFYWR														Mascot
		1017.58	1017.6		0.0202	20	2138	2145	RVDPVYIR														Mascot
		1019.53	1019.62		0.0822	81	1400	1408	MHLYLGAAK								Oxidation (M)[1]						Mascot
		1051.56	1051.64		0.0819	78	1146	1154	MAALEVYVR				31		90.592								Mascot
		1051.56	1051.64		0.0819	78	1146	1154	MAALEVYVR														Mascot
		1448.74	1448.82		0.0824	57	2035	2046	EGLPLMVFANWR								Oxidation (M)[6]						Mascot
		1448.74	1448.82		0.0824	57	2035	2046	EGLPLMVFANWR								Oxidation (M)[6]						Mascot
		1617.9	1617.76		-0.1456	-90	149	162	AIRFVVMVTPEDLK														Mascot
		1740.79	1740.81		0.0207	12	1294	1308	TDGDIEDDRLAAMFR								Oxidation (M)[13]						Mascot
		1794.83	1794.69		-0.1437	-80	1232	1246	MGGMVSFRTFEDFVR								Oxidation (M)[1]						Mascot
		2207.1	2206.95		-0.1531	-69	1448	1466	LLLEAMDELEVAFNNTNV								Oxidation (M)[6]						Mascot
									R
		2292.05	2291.91		-0.1391	-61	1172	1190	DNTCVVEFQFMLPTSHP								Carbamidomethyl (C)[4]						Mascot
									NR
		2297.17	2297.01		-0.1607	-70	803	824	RPGAALDPGCVIAKMQL								Oxidation (M)[15]						Mascot
									DNPSK
		2306.18	2305.98		-0.1963	-85	596	614	LLETESFQLNRIDTGWLD														Mascot
									R
		3339.64	3339.51		-0.1241	-37	755	785	SPSAGKLIQYIVEDGGHV														Mascot
									FAGQCYAEIEVMK
	9	Matrilin-4 OS=Mus musculus GN=Matn4 PE=2 SV=1						MATN4_MOUSE		68873.9	5.52		9		34		0	18	0
		Peptide Information
		Calc. Mass		Obsrv. Mass	± da	± ppm	Start	End	Sequence					Ion	C. I. %		Modification					Rank	Result Type
							Seq.	Seq.						Score
		838.43	838.488		0.0575	69	445	452	YGTAAEVK														Mascot
		919.503	919.469		-0.0337	-37	464	472	GTMTGLALR														Mascot
		1019.49	1019.62		0.1226	120	97	104	EDMERAIR														Mascot
		1045.56	1045.5		-0.068	-65	65	74	SLDVGLNATR														Mascot
		1133.57	1133.64		0.0683	60	286	295	AGFALQQDQR														Mascot
		1838.87	1838.8		-0.0738	-40	473	488	HMVEHSFSEAQGARPR														Mascot
		2194.11	2193.99		-0.1206	-55	517	536	EEGIVMYAVGVGKAVEE								Oxidation (M)[6]						Mascot
									ELR
		2225.14	2224.96		-0.1831	-82	453	472	QAVLAVEYMERGTMTGL								Oxidation (M)[9]						Mascot
									ALR
		2225.14	2224.96		-0.1831	-82	453	472	QAVLAVEYMERGTMTGL				18		0		Oxidation (M)[14]						Mascot
									ALR
		3324.49	3323.53		-0.9638	-290	565	594	GSICPEEGIGAGTELRSP								Carbamidomethyl (C)[4,19,21]						Mascot
									CECESLVEFQGR
	10	Interleukin-11 OS=Mus musculus GN=Il11 PE=2 SV=1						IL11_MOUSE		21508.8	10.9		4		34		0	18	0
		Peptide Information
		Calc. Mass		Obsrv. Mass	± da	± ppm	Start	End	Sequence					Ion	C. I. %		Modification					Rank	Result Type
							Seq.	Seq.						Score
		838.468	838.488		0.0197	23	107	112	HVQWLR														Mascot
		996.518	996.528		0.01	10	99	106	VDLMSYLR				18		0								Mascot
		996.518	996.528		0.01	10	99	106	VDLMSYLR														Mascot
		2230.17	2230.02		-0.1463	-66	1	18	MNCVCRLVLVVLSLWPD								Carbamidomethyl (C)[3,5]						Mascot
									R
		3337.71	3337.52		-0.186	-56	64	96	FPADGDHSLDSLPTLAM														Mascot
									SAGTLGSLQLPGVLTR
		3337.71	3338.52		0.8128	244	64	96	FPADGDHSLDSLPTLAM														Mascot
									SAGTLGSLQLPGVLTR
		3337.71	3338.52		0.8128	244	64	96	FPADGDHSLDSLPTLAM														Mascot
									SAGTLGSLQLPGVLTR
Gel Idx/Pos			29/B2						Instr./Gel Origin			BA2060/120921A						Process Status		Analysis Succeeded
Plate [#] Name			[1] 22762						Instrument Sample Name									Spectra		11
Rank		Protein Name						Accession No.		Protein MW	Protein		Pep.		Protein	Protein	Total Ion	Total Ion
											PI		Count		Score	Score	Score	C. I. %
																C. I. %
	1	Mitochondrial 10-formyltetrahydrofolate dehydrogenase						AL1L2_MOUSE		101526	5.93		26		655	100	509	100
		OS=Mus musculus GN=Aldh1l2 PE=2 SV=2
		Peptide Information
		Calc. Mass		Obsrv. Mass	± da	± ppm	Start	End	Sequence					Ion	C. I. %		Modification				Rank	Result Type
							Seq.	Seq.						Score
		950.458	950.469		0.0109	11	312	319	NLQFEDGK													Mascot
		965.516	965.451		-0.0653	-68	658	665	LSQHPDIR													Mascot
		1046.44	1046.37		-0.0691	-66	553	560	YFAGWCDK								Carbamidomethyl (C)[6]					Mascot
		1180.5	1180.42		-0.0832	-70	491	500	DAFENGEWGR													Mascot
		1195.6	1195.51		-0.0822	-69	474	484	VSYASLADVDR													Mascot
		1276.65	1276.56		-0.0846	-66	542	552	THIGMSVQTFR													Mascot
		1292.64	1292.55		-0.0885	-68	542	552	THIGMSVQTFR								Oxidation (M)[5]					Mascot
		1393.68	1393.58		-0.1006	-72	904	915	DLGEEALNEYLK													Mascot
		1489.83	1489.72		-0.1036	-70	122	134	HGSIIYHPSLLPR													Mascot
		1489.83	1489.72		-0.1036	-70	122	134	HGSIIYHPSLLPR				76		100							Mascot
		1494.84	1494.73		-0.1041	-70	642	657	GVINIIPGSGGVAGQR													Mascot
		1536.76	1536.65		-0.1125	-73	699	711	SPLIIFSDCDLEK								Carbamidomethyl (C)[9]					Mascot
		1599.78	1599.66		-0.1134	-71	848	862	ANNTEYGLASGVFTR													Mascot
		1599.78	1599.66		-0.1134	-71	848	862	ANNTEYGLASGVFTR				96		100							Mascot
		1604.85	1604.72		-0.1231	-77	137	151	GASAINWTLIMGDKK													Mascot
		1620.84	1620.72		-0.1211	-75	137	151	GASAINWTLIMGDKK								Oxidation (M)[11]					Mascot
		1647.79	1647.66		-0.1222	-74	213	227	TPQPEEGATYEGIQK													Mascot
		1704.86	1704.74		-0.1209	-71	734	747	LFVEEAIHDEFVTR				108		100							Mascot
		1704.86	1704.74		-0.1209	-71	734	747	LFVEEAIHDEFVTR													Mascot
		1775.88	1775.75		-0.1264	-71	213	228	TPQPEEGATYEGIQKK													Mascot
		1825.84	1825.79		-0.0499	-27	173	188	SCDVKPNDTVDSLYNR													Mascot
		1882.86	1882.72		-0.1351	-72	173	188	SCDVKPNDTVDSLYNR								Carbamidomethyl (C)[2]					Mascot
		1968.92	1968.78		-0.145	-74	416	432	LRGEDEEAEMVVDYVSK													Mascot
		1984.91	1984.78		-0.1328	-67	387	404	QSCGGLQLQNEDVYMAT													Mascot
									K
		2107.18	2107.03		-0.1541	-73	25	43	LALIGQSLFGQEVYSQLL													Mascot
									K
		2214.09	2213.93		-0.1526	-69	779	798	LLQYCETGVQEGATLVY								Carbamidomethyl (C)[5]					Mascot
									GGR
		2251.05	2250.89		-0.1645	-73	229	247	ENAEVSWDQPAEGLHN				155		100							Mascot
									WIR
		2251.05	2250.89		-0.1645	-73	229	247	ENAEVSWDQPAEGLHN													Mascot
									WIR
		2264.13	2263.96		-0.1714	-76	867	886	AMYVSDKLEAGTVFINTY													Mascot
									NK
		2278.15	2277.98		-0.1667	-73	152	172	AGFSVFWADDGLDTGPIL				74		100							Mascot
									LQR
		2278.15	2277.98		-0.1667	-73	152	172	AGFSVFWADDGLDTGPIL													Mascot
									LQR
		2376.27	2376.09		-0.1731	-73	561	581	IQGSTIPINQARPNYNLTF													Mascot
									TK
		2508.42	2508.24		-0.1819	-73	605	629	SAACLAAGNTLVLKPAQV								Carbamidomethyl (C)[4]					Mascot
									TPLTALK
		2616.27	2616.09		-0.187	-71	320	343	MIPASQYFSAGETSVVEL								Oxidation (M)[1]					Mascot
									TAEELK
	2	Cytosolic 10-formyltetrahydrofolate dehydrogenase						AL1L1_MOUSE		98646.5	5.64		11		104	100	76	100
		OS=Mus musculus GN=Aldh1l1 PE=2 SV=1
		Peptide Information
		Calc. Mass		Obsrv. Mass	± da	± ppm	Start	End	Sequence					Ion	C. I. %		Modification				Rank	Result Type
							Seq.	Seq.						Score
		950.535	950.469		-0.0659	-69	167	174	FLFPEGIK													Mascot
		1046.44	1046.37		-0.0691	-66	532	539	YFAGWCDK								Carbamidomethyl (C)[6]					Mascot
		1276.65	1276.56		-0.0846	-66	521	531	THVGMSIQTFR													Mascot
		1292.64	1292.55		-0.0885	-68	521	531	THVGMSIQTFR								Oxidation (M)[5]					Mascot
		1448.75	1448.81		0.0694	48	678	690	SPLIIFADCDLNK													Mascot
		1489.83	1489.72		-0.1036	-70	100	112	HGSIIYHPSLLPR													Mascot
		1489.83	1489.72		-0.1036	-70	100	112	HGSIIYHPSLLPR				76		100							Mascot
		1604.82	1604.72		-0.0946	-59	470	483	EAFENGLWGKINAR													Mascot
		1620.84	1620.72		-0.121	-75	646	660	IGFTGSTEVGKHIMK								Oxidation (M)[14]					Mascot
		1704.86	1704.74		-0.1209	-71	713	726	LFVEDSIHDQFVQK				2		0							Mascot
		1704.86	1704.74		-0.1209	-71	713	726	LFVEDSIHDQFVQK													Mascot
		1775.93	1775.75		-0.1753	-99	113	128	HRGASAINWTLIHGDK													Mascot
		1968.92	1968.78		-0.145	-74	397	414	GEDGESECVINYVEKAVK													Mascot
		2508.42	2508.24		-0.1819	-73	584	608	TAACLAAGNTVVIKPAQV								Carbamidomethyl (C)[4]					Mascot
									TPLTALK
	3	Nesprin-1 OS=Mus musculus GN=Syne1 PE=1 SV=2						SYNE1_MOUSE		1.00929e+06	5.43		47		44	31.3
		Peptide Information
		Calc. Mass		Obsrv. Mass	± da	± ppm	Start	End	Sequence					Ion	C. I. %		Modification				Rank	Result Type
							Seq.	Seq.						Score
		838.452	838.486		0.0336	40	5813	5819	MLTMKAK								Oxidation (M)[1]					Mascot
		842.394	842.455		0.0616	73	5665	5670	EQLCHR								Carbamidomethyl (C)[4]					Mascot
		850.445	850.483		0.0382	45	5073	5079	MASLEKR								Oxidation (M)[1]					Mascot
		850.445	850.483		0.0382	45	5073	5079	MASLEKR								Oxidation (M)[1]					Mascot
		856.427	856.467		0.0398	46	8731	8737	SDPRPER													Mascot
		864.457	864.466		0.0088	10	7416	7422	LNELGYR													Mascot
		868.5	868.491		-0.0086	-10	6786	6792	VSKELHR													Mascot
		870.425	870.484		0.0598	69	5811	5817	CKMLTMK								Oxidation (M)[3]					Mascot
		882.475	882.509		0.034	39	3119	3125	LNTMLFK								Oxidation (M)[4]					Mascot
		965.415	965.451		0.0365	38	7677	7683	DWEKCER													Mascot
		996.468	996.528		0.0604	61	75	82	LPCEQGHR								Carbamidomethyl (C)[3]					Mascot
		996.468	996.528		0.0604	61	75	82	LPCEQGHR								Carbamidomethyl (C)[3]					Mascot
		1045.57	1045.49		-0.0762	-73	7336	7345	LGALEQALCK													Mascot
		1046.43	1046.37		-0.0571	-55	5423	5431	AMSQEFSCK								Oxidation (M)[2]					Mascot
		1051.6	1051.64		0.0421	40	8635	8643	EKVHVIGNR													Mascot
		1051.6	1051.64		0.0421	40	8635	8643	EKVHVIGNR													Mascot
		1180.54	1180.42		-0.1217	-103	1257	1266	EEAEMILDSK								Oxidation (M)[5]					Mascot
		1195.56	1195.51		-0.0427	-36	3673	3683	MGCQATQLTSR													Mascot
		1276.62	1276.56		-0.0581	-46	6196	6206	QLDMQGVTQEK													Mascot
		1279.57	1279.68		0.1128	88	1937	1947	SASPEERTSCR								Carbamidomethyl (C)[10]					Mascot
		1292.62	1292.55		-0.062	-48	6196	6206	QLDMQGVTQEK								Oxidation (M)[4]					Mascot
		1297.65	1297.64		-0.01	-8	2817	2827	TQFQDIMTVAK								Oxidation (M)[7]					Mascot
		1334.72	1334.8		0.0736	55	3747	3757	TLEVLLKDMEK								Oxidation (M)[9]					Mascot
		1340.62	1340.68		0.0626	47	6993	7004	TDFAEQLGAMNK								Oxidation (M)[10]					Mascot
		1393.73	1393.58		-0.1482	-106	7620	7632	QQGSYILTVEAGK													Mascot
		1448.66	1448.81		0.1521	105	4567	4577	EDFDKACHWLK								Carbamidomethyl (C)[7]					Mascot
		1475.74	1475.65		-0.0868	-59	5109	5121	EGVIELMNDAEKK													Mascot
		1489.71	1489.72		0.0101	7	1096	1109	DTCGACHTALKELK													Mascot
		1489.71	1489.72		0.0101	7	1096	1109	DTCGACHTALKELK													Mascot
		1494.69	1494.73		0.0452	30	606	617	SMLEEVISNWDR								Oxidation (M)[2]					Mascot
		1536.72	1536.65		-0.0688	-45	7824	7836	DYQEEIAVAQENK													Mascot
		1599.86	1599.66		-0.2008	-126	3584	3597	LAEARMQLNNVVNK													Mascot
		1599.86	1599.66		-0.2008	-126	3584	3597	LAEARMQLNNVVNK													Mascot
		1604.83	1604.72		-0.1079	-67	1641	1654	AKEMQTALEDLLAR								Oxidation (M)[4]					Mascot
		1617.8	1617.73		-0.0684	-42	6302	6314	WESLHQEFSAKQK													Mascot
		1647.85	1647.66		-0.1812	-110	8216	8229	LPVRLPDDHDLSDR													Mascot
		1704.94	1704.74		-0.2049	-120	3073	3087	GFQQWLVNAKITTAK													Mascot
		1704.94	1704.74		-0.2049	-120	3073	3087	GFQQWLVNAKITTAK													Mascot
		1740.86	1740.8		-0.0594	-34	7763	7775	QWEELCHQVSLRR								Carbamidomethyl (C)[6]					Mascot
		1791.89	1791.73		-0.1565	-87	2645	2661	LACAESTLGNKETLEGR													Mascot
		1794.88	1794.69		-0.1901	-106	7439	7453	HWSLTSSQTTERFSK													Mascot
		1825.97	1825.79		-0.1808	-99	6492	6507	FQNDLKVLFTSLADSK													Mascot
		1839.06	1838.79		-0.2694	-146	6498	6513	VLFTSLADSKYIILQK													Mascot
		1882.98	1882.72		-0.2554	-136	2592	2608	GGCRSTQLLTSYQSLLR													Mascot
		1894.92	1894.79		-0.1268	-67	3088	3104	CFDLPQNLSEVSSSLQK													Mascot
		2107.16	2107.03		-0.1324	-63	1078	1095	LQLIEELCGKLPVQDPVR								Carbamidomethyl (C)[8]					Mascot
		2123.03	2122.92		-0.1143	-54	2157	2175	IHSGDFSLVKTDMESTLD													Mascot
									K
		2225.15	2224.96		-0.1921	-86	8498	8517	KAIILSINLCSSEFTQADS								Carbamidomethyl (C)[10]					Mascot
									K
		2225.15	2224.96		-0.1921	-86	8498	8517	KAIILSINLCSSEFTQADS								Carbamidomethyl (C)[10]					Mascot
									K
		2233.06	2232.92		-0.1411	-63	6684	6701	GVELEYILEMWSHLDEN													Mascot
									R
		2278.15	2277.98		-0.1702	-75	6821	6839	LAFWTQQSVTVPQELEM								Oxidation (M)[17]					Mascot
									VR
		2278.15	2277.98		-0.1702	-75	6821	6839	LAFWTQQSVTVPQELEM								Oxidation (M)[17]					Mascot
									VR
		2376.09	2376.09		0.0056	2	2504	2523	EKQALQDCVSELGSFED								Carbamidomethyl (C)[8]					Mascot
									QHR
		2508.17	2508.24		0.0654	26	770	791	AHLFAKESPQEEANEML								Oxidation (M)[16]					Mascot
									TTMSK
		2550.24	2550.17		-0.0679	-27	4002	4024	QTVQAHLQGTKDSYSAIC								Carbamidomethyl (C)[18]					Mascot
									STAQR
		2616.17	2616.09		-0.0825	-32	573	595	AEGSVEEAENVMKFMSE								Oxidation (M)[12]					Mascot
									ATAQWR
	4	Lipoxygenase homology domain-containing protein 1						LOXH1_MOUSE		235609	5.25		23		39	0
		OS=Mus musculus GN=Loxhd1 PE=2 SV=1
		Peptide Information
		Calc. Mass		Obsrv. Mass	± da	± ppm	Start	End	Sequence					Ion	C. I. %		Modification				Rank	Result Type
							Seq.	Seq.						Score
		838.424	838.486		0.0622	74	588	593	LLYNCR								Carbamidomethyl (C)[5]					Mascot
		842.35	842.455		0.1052	125	373	378	GWYCEK								Carbamidomethyl (C)[4]					Mascot
		848.422	848.468		0.0461	54	1294	1300	SENRTNK													Mascot
		850.439	850.483		0.0448	53	548	554	RIMGMAR								Oxidation (M)[3]					Mascot
		850.439	850.483		0.0448	53	548	554	RIMGMAR								Oxidation (M)[3]					Mascot
		870.42	870.484		0.0641	74	1935	1942	TTESFASK													Mascot
		965.499	965.451		-0.0475	-49	1989	1995	MRNLFER													Mascot
		996.49	996.528		0.0386	39	780	787	QYTFPANR													Mascot
		996.49	996.528		0.0386	39	780	787	QYTFPANR													Mascot
		1045.53	1045.49		-0.0324	-31	662	670	DKDDGQLVR													Mascot
		1051.58	1051.64		0.0646	61	845	853	TEVLFLSSR													Mascot
		1051.58	1051.64		0.0646	61	845	853	TEVLFLSSR													Mascot
		1165.52	1165.66		0.1408	121	1522	1530	CNCWLAKDR								Carbamidomethyl (C)[1]					Mascot
		1165.52	1165.66		0.1408	121	1522	1530	CNCWLAKDR								Carbamidomethyl (C)[1]					Mascot
		1276.74	1276.56		-0.1751	-137	97	107	VRTNNVGLIYK													Mascot
		1279.62	1279.68		0.0646	50	1718	1727	QSANWNKFER													Mascot
		1340.65	1340.68		0.0228	17	507	517	MTLMNTINKDK								Oxidation (M)[1,4]					Mascot
		1448.75	1448.81		0.0694	48	223	235	FTLDAPDLGQLMK													Mascot
		1617.84	1617.73		-0.1088	-67	1755	1768	GIFPGWHLSYVDVK													Mascot
		1704.89	1704.74		-0.1533	-90	671	685	ELLPSDSNATLKNFR													Mascot
		1704.89	1704.74		-0.1533	-90	671	685	ELLPSDSNATLKNFR													Mascot
		1775.89	1775.75		-0.1379	-78	1224	1237	ELVPYDIFTEKYMK													Mascot
		1791.89	1791.73		-0.1533	-86	1224	1237	ELVPYDIFTEKYMK								Oxidation (M)[13]					Mascot
		1794.79	1794.69		-0.1035	-58	1326	1339	HDNTKWCADWYVEK													Mascot
		1838.84	1838.79		-0.048	-26	158	173	DLLASFDPMDMPRGNK								Oxidation (M)[9,11]					Mascot
		2123.2	2122.92		-0.2788	-131	342	360	GRTDIFHIDLAVLLSPLSR													Mascot
		2214	2213.93		-0.0621	-28	1728	1746	NNTDTFNFSDMLSLGHL								Carbamidomethyl (C)[18]					Mascot
									CK
		2233.08	2232.92		-0.1663	-74	1467	1487	GFSCGSVEEFYVGGLDV								Carbamidomethyl (C)[4]					Mascot
									GIIK
		2284	2284		-0.0037	-2	1639	1657	NMNTGDLTMFYYGDWLS													Mascot
									QK
		2300	2300		-0.0025	-1	1639	1657	NMNTGDLTMFYYGDWLS								Oxidation (M)[2]					Mascot
									QK
	5	Fatty acid synthase OS=Mus musculus GN=Fasn PE=1						FAS_MOUSE		272257	6.13		16		38	0	23	40.883
		SV=2
		Peptide Information
		Calc. Mass		Obsrv. Mass	± da	± ppm	Start	End	Sequence					Ion	C. I. %		Modification				Rank	Result Type
							Seq.	Seq.						Score
		838.398	838.486		0.0886	106	2181	2187	LQEMSSK								Oxidation (M)[4]					Mascot
		848.455	848.468		0.0135	16	1568	1575	DIMLATGK													Mascot
		850.551	850.483		-0.0675	-79	1379	1386	ALHLVGLK													Mascot
		850.551	850.483		-0.0675	-79	1379	1386	ALHLVGLK													Mascot
		864.45	864.466		0.0166	19	1568	1575	DIMLATGK								Oxidation (M)[3]					Mascot
		950.498	950.469		-0.0289	-30	2180	2187	KLQEMSSK													Mascot
		1062.63	1062.62		-0.0093	-9	826	835	GTPLISPHIK													Mascot
		1165.53	1165.66		0.1309	112	203	213	LGMLSPDGTCR								Oxidation (M)[3]					Mascot
		1165.6	1165.66		0.0694	60	777	786	SSCTIIPLMK								Carbamidomethyl (C)[3], Oxidation (M)[9]					Mascot
		1334.66	1334.8		0.1411	106	1388	1398	SFYGTALFLCR								Carbamidomethyl (C)[10]					Mascot
		1393.72	1393.58		-0.1343	-96	1989	2000	YNGTLNLDRATR													Mascot
		1704.95	1704.74		-0.2083	-122	311	326	SLCAFRQAPLLIGSTK				23		40.883							Mascot
		1704.95	1704.74		-0.2083	-122	311	326	SLCAFRQAPLLIGSTK													Mascot
		1740.82	1740.8		-0.0231	-13	138	151	AMMANRLSFFFDFK								Oxidation (M)[2]					Mascot
		1775.91	1775.75		-0.1562	-88	1235	1250	MKVAEVLAGEGHLYSR								Oxidation (M)[1]					Mascot
		1894.92	1894.79		-0.1256	-66	490	504	RPLWFICSGMGTQWR								Carbamidomethyl (C)[7]					Mascot
		2233.08	2232.92		-0.1624	-73	1970	1988	DAMLENQTPELFQDVNK								Oxidation (M)[3]					Mascot
									PK
		2284.06	2284		-0.0613	-27	1118	1137	FVFTPHMEAECLSESTAL								Oxidation (M)[7]					Mascot
									QK
		2508.31	2508.24		-0.0666	-27	1872	1895	TFCPAHKSYIITGGLGGF													Mascot
									GLELAR
	6	Rab GTPase-binding effector protein 1 OS=Mus						RABE1_MOUSE		99462.4	4.95		14		37	0
		musculus GN=Rabep1 PE=1 SV=2
		Peptide Information
		Calc. Mass		Obsrv. Mass	± da	± ppm	Start	End	Sequence					Ion	C. I. %		Modification				Rank	Result Type
							Seq.	Seq.						Score
		856.351	856.467		0.1164	136	393	399	SDNDMFK													Mascot
		868.427	868.491		0.0642	74	521	528	EVHNAGNK													Mascot
		950.431	950.469		0.0373	39	338	345	TDTEEEVK													Mascot
		1062.55	1062.62		0.0666	63	293	300	LLMRDMQR													Mascot
		1297.58	1297.64		0.0515	40	393	403	SDNDMFKDGLR													Mascot
		1334.7	1334.8		0.0988	74	301	311	MEIVLTSEQLR								Oxidation (M)[1]					Mascot
		1340.64	1340.68		0.0374	28	791	801	ATVEQLMFEEK								Oxidation (M)[7]					Mascot
		1362.52	1362.57		0.05	37	532	541	RCDMCSNYEK								Carbamidomethyl (C)[2,5]					Mascot
		1494.71	1494.73		0.0261	17	141	152	AQWAQYRESAER													Mascot
		1704.87	1704.74		-0.1356	-80	109	122	QWREEVASLQAIMK								Oxidation (M)[13]					Mascot
		1704.87	1704.74		-0.1356	-80	109	122	QWREEVASLQAIMK								Oxidation (M)[13]					Mascot
		1740.89	1740.8		-0.087	-50	587	602	QSAEDSSHQISALVLR													Mascot
		1794.77	1794.69		-0.0829	-46	161	175	LSEGQEEENLENEMK								Oxidation (M)[14]					Mascot
		1894.91	1894.79		-0.1129	-60	686	701	ENIVHVRTAADHMEEK								Oxidation (M)[13]					Mascot
		3338.5	3338.51		0.0083	2	478	508	AMTPEQEETASLLSSVTQ								Oxidation (M)[2,20]					Mascot
									GMESAYVSPSGYR
	7	Ryanodine receptor 2 OS=Mus musculus GN=Ryr2						RYR2_MOUSE		564458	5.74		34		36	0
		PE=1 SV=1
		Peptide Information
		Calc. Mass		Obsrv. Mass	± da	± ppm	Start	End	Sequence					Ion	C. I. %		Modification				Rank	Result Type
							Seq.	Seq.						Score
		848.455	848.468		0.0136	16	4135	4142	IEIMGSAK													Mascot
		850.397	850.483		0.0859	101	2133	2139	MGKEEEK													Mascot
		850.397	850.483		0.0859	101	2133	2139	MGKEEEK													Mascot
		864.45	864.466		0.0166	19	4135	4142	IEIMGSAK								Oxidation (M)[4]					Mascot
		868.5	868.491		-0.0086	-10	1476	1482	VHESIKR													Mascot
		870.437	870.484		0.0479	55	98	103	WKFMMK													Mascot
		950.498	950.469		-0.0289	-30	3673	3680	TALTEKCK								Carbamidomethyl (C)[7]					Mascot
		965.469	965.451		-0.0176	-18	4674	4682	AALDFSDAR													Mascot
		1045.54	1045.49		-0.0477	-46	2608	2615	LLTNHYER													Mascot
		1051.56	1051.64		0.0824	78	2465	2473	AAMVLFLDR								Oxidation (M)[3]					Mascot
		1051.56	1051.64		0.0824	78	2465	2473	AAMVLFLDR								Oxidation (M)[3]					Mascot
		1062.57	1062.62		0.0536	50	1464	1473	TVTVTLGDEK													Mascot
		1165.54	1165.66		0.1245	107	345	355	EVDGMGTSEIK													Mascot
		1165.6	1165.66		0.0616	53	1246	1254	DITMWLSKR								Oxidation (M)[4]					Mascot
		1181.54	1181.41		-0.1234	-104	345	355	EVDGMGTSEIK								Oxidation (M)[5]					Mascot
		1276.53	1276.56		0.0324	25	1983	1992	SECPCPEEIR								Carbamidomethyl (C)[3,5]					Mascot
		1292.65	1292.55		-0.0984	-76	4663	4673	DRISELLGMDK								Oxidation (M)[9]					Mascot
		1334.77	1334.8		0.0253	19	2965	2975	VVLPLIDQYFK													Mascot
		1340.66	1340.68		0.0184	14	1364	1374	ETPKPEFNNHK													Mascot
		1362.69	1362.57		-0.1198	-88	77	88	ALQEMLANTVEK								Oxidation (M)[5]					Mascot
		1393.79	1393.58		-0.207	-149	3506	3517	DIIRSNIHLQGK													Mascot
		1475.74	1475.65		-0.0808	-55	1392	1404	RTKPDYSTGHSAR													Mascot
		1494.83	1494.73		-0.0969	-65	2591	2603	LVFDVPLLNEHAK													Mascot
		1647.71	1647.66		-0.0503	-31	2450	2464	VVEPDMSAGFCPDHK								Oxidation (M)[6]					Mascot
		1704.74	1704.74		0.0026	2	2450	2464	VVEPDMSAGFCPDHK								Carbamidomethyl (C)[11], Oxidation (M)[6]					Mascot
		1704.88	1704.74		-0.1455	-85	1273	1288	IDGTIDSSPCLKVTQK													Mascot
		1740.98	1740.8		-0.179	-103	4482	4495	IIAYQQKLLNYFAR													Mascot
		1825.94	1825.79		-0.1552	-85	305	319	YLSLMEDKNLLLMDK													Mascot
		1838.91	1838.79		-0.1139	-62	4632	4646	LVINTQSFPNNYWDK													Mascot
		1882.91	1882.72		-0.1901	-101	1943	1959	YNEVMQALNMSAALTAR													Mascot
		2107.06	2107.03		-0.0384	-18	1963	1979	EFRSPPQEQINMLLNFK								Oxidation (M)[12]					Mascot
		2211.02	2210.94		-0.074	-33	3679	3696	CKLEEDFLYMAYADIMAK								Carbamidomethyl (C)[1]					Mascot
		2213.89	2213.93		0.0388	18	4805	4821	CDDMLTCYMFHMYVGVR								Carbamidomethyl (C)[1,7], Oxidation (M)[4]					Mascot
		2233.16	2232.92		-0.2464	-110	942	962	TLLALGCHVGIADEHAEE													Mascot
									KVK
		2251.1	2250.89		-0.2085	-93	1903	1920	LQMCLLLQYLCDCQVRH								Oxidation (M)[3]					Mascot
									R
		2251.1	2250.89		-0.2085	-93	1903	1920	LQMCLLLQYLCDCQVRH								Oxidation (M)[3]					Mascot
									R
		2264.11	2263.96		-0.1497	-66	486	504	QNLFQEEGMINLVLECID													Mascot
									R
		2300.23	2300		-0.2285	-99	1254	1272	RLPQFLQVPSNHEHIEVT													Mascot
									R
		2376.3	2376.09		-0.2014	-85	3760	3781	LGIAILNGGNSTVQQKML													Mascot
									DYLK
		2550.24	2550.17		-0.0752	-29	484	504	NRQNLFQEEGMINLVLEC								Oxidation (M)[11]					Mascot
									IDR
	8	Prenylcysteine oxidase OS=Mus musculus GN=Pcyox1						PCYOX_MOUSE		56458.7	6.44		9		34	0
		PE=1 SV=1
		Peptide Information
		Calc. Mass		Obsrv. Mass	± da	± ppm	Start	End	Sequence					Ion	C. I. %		Modification				Rank	Result Type
							Seq.	Seq.						Score
		868.435	868.491		0.0568	65	321	327	MSNITFR													Mascot
		870.447	870.484		0.0376	43	145	151	YGFQSLR													Mascot
		996.53	996.528		-0.0012	-1	320	327	KMSNITFR													Mascot
		996.53	996.528		-0.0012	-1	320	327	KMSNITFR													Mascot
		1362.65	1362.57		-0.0735	-54	182	193	LMHAIGGDDYVR								Oxidation (M)[2]					Mascot
		1448.65	1448.81		0.1599	110	152	162	MHMWVEDLLDK								Oxidation (M)[1,3]					Mascot
		1775.89	1775.75		-0.1352	-76	391	406	QKEGPPPAVDGMHVWK													Mascot
		1791.88	1791.73		-0.1506	-84	391	406	QKEGPPPAVDGMHVWK								Oxidation (M)[12]					Mascot
		1882.86	1882.72		-0.14	-74	152	165	MHMWVEDLLDKFMR								Oxidation (M)[1,3]					Mascot
		2278.24	2277.98		-0.2607	-114	102	124	FVKELGLSSVPASGGLV													Mascot
									GVYNGK
		2278.24	2277.98		-0.2607	-114	102	124	FVKELGLSSVPASGGLV													Mascot
									GVYNGK
		2284.09	2284		-0.0877	-38	145	162	YGFQSLRMHMWVEDLLD								Oxidation (M)[8]					Mascot
									K
		2300.08	2300		-0.0864	-38	145	162	YGFQSLRMHMWVEDLLD								Oxidation (M)[8,10]					Mascot
									K
	9	Heparan sulfate glucosamine 3-O-sulfotransferase 3A1						HS3SA_MOUSE		43455.8	10.11		9		34	0
		OS=Mus musculus GN=Hs3st3a1 PE=2 SV=1
		Peptide Information
		Calc. Mass		Obsrv. Mass	± da	± ppm	Start	End	Sequence					Ion	C. I. %		Modification				Rank	Result Type
							Seq.	Seq.						Score
		950.521	950.469		-0.052	-55	281	287	HLEPWLR													Mascot
		996.503	996.528		0.0253	25	216	224	ISAMSKDTK								Oxidation (M)[4]					Mascot
		996.503	996.528		0.0253	25	216	224	ISAMSKDTK								Oxidation (M)[4]					Mascot
		1046.51	1046.37		-0.1378	-132	380	387	KFYQMTGR								Oxidation (M)[5]					Mascot
		1165.58	1165.66		0.0881	76	193	202	TLEGQITMEK								Oxidation (M)[8]					Mascot
		1165.58	1165.66		0.0881	76	193	202	TLEGQITMEK								Oxidation (M)[8]					Mascot
		1393.7	1393.58		-0.1205	-86	182	192	GLAWYRDLMPR								Oxidation (M)[9]					Mascot
		1494.77	1494.73		-0.0354	-24	203	215	TPSYFVTREAPAR													Mascot
		1617.82	1617.73		-0.087	-54	288	301	HFPLGQMLFVSGER													Mascot
		1794.92	1794.69		-0.2363	-132	231	246	DPVTRAISDYTQTLSK													Mascot
		2264.2	2263.96		-0.2481	-110	260	280	NRSAGLIDTSWSAIQIGLY													Mascot
									AK
	10	Signal-induced proliferation-associated 1-like protein 1						SI1L1_MOUSE		196909	8.35		19		33	0
		OS=Mus musculus GN=Sipa1l1 PE=1 SV=2
		Peptide Information
		Calc. Mass		Obsrv. Mass	± da	± ppm	Start	End	Sequence					Ion	C. I. %		Modification				Rank	Result Type
							Seq.	Seq.						Score
		848.455	848.468		0.0135	16	595	601	VTEQLMK													Mascot
		864.45	864.466		0.0166	19	595	601	VTEQLMK								Oxidation (M)[6]					Mascot
		868.446	868.491		0.0456	53	801	807	FRAMATR								Oxidation (M)[4]					Mascot
		870.421	870.484		0.0633	73	613	619	VGIMYCK								Carbamidomethyl (C)[6]					Mascot
		950.498	950.469		-0.0289	-30	541	548	TSELMTLR													Mascot
		1045.6	1045.49		-0.1052	-101	134	142	SIQNTLKNK													Mascot
		1062.57	1062.62		0.0536	50	1514	1522	STIEEDLKK													Mascot
		1181.53	1181.41		-0.1169	-99	948	957	GCESVEMTLR								Carbamidomethyl (C)[2]					Mascot
		1292.59	1292.55		-0.0369	-29	141	152	NKTGPAESMDSR													Mascot
		1340.74	1340.68		-0.0578	-43	468	478	ESLMLHLDRVK													Mascot
		1448.76	1448.81		0.0548	38	1719	1730	VDQLEGMLKMLR								Oxidation (M)[7]					Mascot
		1489.75	1489.72		-0.0255	-17	1757	1769	LQEESQNASDKLK													Mascot
		1489.75	1489.72		-0.0255	-17	1757	1769	LQEESQNASDKLK													Mascot
		1617.76	1617.73		-0.0281	-17	1770	1782	KFTEWVFNTIDMS													Mascot
		1647.83	1647.66		-0.1698	-103	254	269	GSGFSLDVIDGPISQR													Mascot
		1838.98	1838.79		-0.19	-103	1108	1124	AANIPRSISSDGRPLER													Mascot
		1882.96	1882.72		-0.233	-124	1126	1143	LSPGSDIYVTVSSMALAR								Oxidation (M)[14]					Mascot
		2233.19	2232.92		-0.2681	-120	820	840	NVTNTPIDPSGKFPFISLA													Mascot
									SK
		2300.07	2300		-0.0752	-33	679	697	DYEIMFHVSTMLPYTPNN													Mascot
									K
		2376.1	2376.09		-0.0019	-1	894	915	SVAFNCSCRDVIGWTSS													Mascot
									DTSLK
		2550.35	2550.17		-0.1775	-70	704	726	RHIGNDIVTIVFQEPGAQ													Mascot
									PFSPK
Gel Idx/Pos			30/B3						Instr./Gel Origin			BA2060/120921A							Process Status		Analysis Succeeded
Plate [#] Name			[1] 22762						Instrument Sample Name										Spectra		11
Rank		Protein Name						Accession No.		Protein MW	Protein		Pep.		Protein		Protein	Total Ion	Total Ion
											PI		Count		Score		Score	Score	C. I. %
																	C. I. %
	1	Mitochondrial 10-formyltetrahydrofolate dehydrogenase						AL1L2_MOUSE		101526	5.93		18		402		100	311	100
		OS=Mus musculus GN=Aldh1l2 PE=2 SV=2
		Peptide Information
		Calc. Mass		Obsrv. Mass	± da	± ppm	Start	End	Sequence					Ion	C. I. %		Modification					Rank	Result Type
							Seq.	Seq.						Score
		1046.44	1046.37		-0.0691	-66	553	560	YFAGWCDK								Carbamidomethyl (C)[6]						Mascot
		1393.68	1393.58		-0.1006	-72	904	915	DLGEEALNEYLK														Mascot
		1489.83	1489.72		-0.1036	-70	122	134	HGSIIYHPSLLPR														Mascot
		1489.83	1489.72		-0.1036	-70	122	134	HGSIIYHPSLLPR				43		100								Mascot
		1494.84	1494.73		-0.1041	-70	642	657	GVINIIPGSGGVAGQR														Mascot
		1536.76	1536.65		-0.1125	-73	699	711	SPLIIFSDCDLEK								Carbamidomethyl (C)[9]						Mascot
		1599.78	1599.66		-0.1134	-71	848	862	ANNTEYGLASGVFTR														Mascot
		1599.78	1599.66		-0.1134	-71	848	862	ANNTEYGLASGVFTR				56		100								Mascot
		1604.85	1604.72		-0.1231	-77	137	151	GASAINWTLIMGDKK														Mascot
		1620.84	1620.72		-0.1211	-75	137	151	GASAINWTLIMGDKK								Oxidation (M)[11]						Mascot
		1647.79	1647.66		-0.1222	-74	213	227	TPQPEEGATYEGIQK														Mascot
		1704.86	1704.74		-0.1209	-71	734	747	LFVEEAIHDEFVTR				67		100								Mascot
		1704.86	1704.74		-0.1209	-71	734	747	LFVEEAIHDEFVTR														Mascot
		1775.88	1775.75		-0.1264	-71	213	228	TPQPEEGATYEGIQKK														Mascot
		1825.84	1825.79		-0.0499	-27	173	188	SCDVKPNDTVDSLYNR														Mascot
		1882.86	1882.72		-0.1351	-72	173	188	SCDVKPNDTVDSLYNR								Carbamidomethyl (C)[2]						Mascot
		1968.92	1968.78		-0.145	-74	416	432	LRGEDEEAEMVVDYVSK														Mascot
		2214.09	2213.93		-0.1526	-69	779	798	LLQYCETGVQEGATLVY								Carbamidomethyl (C)[5]						Mascot
									GGR
		2251.05	2250.89		-0.1645	-73	229	247	ENAEVSWDQPAEGLHN				98		100								Mascot
									WIR
		2251.05	2250.89		-0.1645	-73	229	247	ENAEVSWDQPAEGLHN														Mascot
									WIR
		2264.13	2263.96		-0.1714	-76	867	886	AMYVSDKLEAGTVFINTY														Mascot
									NK
		2278.15	2277.98		-0.1667	-73	152	172	AGFSVFWADDGLDTGPIL														Mascot
									LQR
		2376.27	2376.09		-0.1731	-73	561	581	IQGSTIPINQARPNYNLTF														Mascot
									TK
		2508.42	2508.24		-0.1819	-73	605	629	SAACLAAGNTLVLKPAQV								Carbamidomethyl (C)[4]						Mascot
									TPLTALK
	2	Nesprin-1 OS=Mus musculus GN=Syne1 PE=1 SV=2						SYNE1_MOUSE		1.00929e+06	5.43		43		43		9.436	19	0
		Peptide Information
		Calc. Mass		Obsrv. Mass	± da	± ppm	Start	End	Sequence					Ion	C. I. %		Modification					Rank	Result Type
							Seq.	Seq.						Score
		834.45	834.46		0.0097	12	5073	5079	MASLEKR														Mascot
		838.452	838.489		0.0369	44	5813	5819	MLTMKAK								Oxidation (M)[1]						Mascot
		842.394	842.457		0.063	75	5665	5670	EQLCHR								Carbamidomethyl (C)[4]						Mascot
		850.445	850.485		0.0402	47	5073	5079	MASLEKR								Oxidation (M)[1]						Mascot
		850.445	850.485		0.0402	47	5073	5079	MASLEKR								Oxidation (M)[1]						Mascot
		856.427	856.471		0.0434	51	8731	8737	SDPRPER														Mascot
		864.457	864.457		-0.0003	0	7416	7422	LNELGYR														Mascot
		868.5	868.494		-0.0064	-7	6786	6792	VSKELHR														Mascot
		870.425	870.488		0.0632	73	5811	5817	CKMLTMK								Oxidation (M)[3]						Mascot
		870.425	870.488		0.0632	73	5811	5817	CKMLTMK								Oxidation (M)[3]						Mascot
		882.475	882.512		0.0362	41	3119	3125	LNTMLFK								Oxidation (M)[4]						Mascot
		982.532	982.513		-0.0185	-19	6378	6385	QSIHLEQK														Mascot
		990.474	990.32		-0.1543	-156	1991	1998	SIEDIEER														Mascot
		996.468	996.531		0.0632	63	75	82	LPCEQGHR								Carbamidomethyl (C)[3]						Mascot
		996.468	996.531		0.0632	63	75	82	LPCEQGHR								Carbamidomethyl (C)[3]						Mascot
		1045.57	1045.5		-0.0723	-69	7336	7345	LGALEQALCK														Mascot
		1051.6	1051.64		0.0436	41	8635	8643	EKVHVIGNR														Mascot
		1051.6	1051.64		0.0436	41	8635	8643	EKVHVIGNR														Mascot
		1106.55	1106.48		-0.0731	-66	2645	2655	LACAESTLGNK														Mascot
		1133.56	1133.64		0.0768	68	1069	1077	GPHHLCEKR								Carbamidomethyl (C)[6]						Mascot
		1181.62	1181.41		-0.2062	-175	4983	4992	QATLTEIYSR														Mascot
		1279.57	1279.69		0.1208	94	1937	1947	SASPEERTSCR								Carbamidomethyl (C)[10]						Mascot
		1279.57	1279.69		0.1208	94	1937	1947	SASPEERTSCR								Carbamidomethyl (C)[10]						Mascot
		1334.72	1334.79		0.0708	53	3747	3757	TLEVLLKDMEK								Oxidation (M)[9]						Mascot
		1448.66	1448.82		0.1571	108	4567	4577	EDFDKACHWLK								Carbamidomethyl (C)[7]						Mascot
		1448.66	1448.82		0.1571	108	4567	4577	EDFDKACHWLK								Carbamidomethyl (C)[7]						Mascot
		1475.74	1475.66		-0.0819	-55	5109	5121	EGVIELMNDAEKK														Mascot
		1489.71	1489.73		0.0125	8	1096	1109	DTCGACHTALKELK														Mascot
		1494.69	1494.74		0.0478	32	606	617	SMLEEVISNWDR								Oxidation (M)[2]						Mascot
		1599.86	1599.66		-0.2	-125	3584	3597	LAEARMQLNNVVNK														Mascot
		1617.8	1617.75		-0.0558	-34	6302	6314	WESLHQEFSAKQK														Mascot
		1704.94	1704.74		-0.2014	-118	3073	3087	GFQQWLVNAKITTAK														Mascot
		1740.86	1740.8		-0.0591	-34	7763	7775	QWEELCHQVSLRR								Carbamidomethyl (C)[6]						Mascot
		1794.88	1794.69		-0.1896	-106	7439	7453	HWSLTSSQTTERFSK														Mascot
		1839.06	1838.81		-0.2503	-136	6498	6513	VLFTSLADSKYIILQK														Mascot
		1940.89	1940.79		-0.1	-52	2167	2182	TDMESTLDKWLDVSER								Oxidation (M)[3]						Mascot
		2207.08	2206.96		-0.124	-56	4138	4155	AELWIYLQDADQQLQNM														Mascot
									K
		2222.09	2221.96		-0.1358	-61	1446	1463	WDHFGSNFETLSIWILEK														Mascot
		2225.15	2224.96		-0.1873	-84	8498	8517	KAIILSINLCSSEFTQADS								Carbamidomethyl (C)[10]						Mascot
									K
		2225.15	2224.96		-0.1873	-84	8498	8517	KAIILSINLCSSEFTQADS								Carbamidomethyl (C)[10]						Mascot
									K
		2233.06	2232.93		-0.1338	-60	6684	6701	GVELEYILEMWSHLDEN														Mascot
									R
		2239.1	2238.97		-0.1245	-56	4279	4297	LALALQEEMYAIDDLKDC								Carbamidomethyl (C)[18]						Mascot
									K
		2247.05	2246.94		-0.1055	-47	2506	2524	QALQDCVSELGSFEDQH								Carbamidomethyl (C)[6]						Mascot
									RK
		2279.12	2278.99		-0.1336	-59	4454	4472	TQFLMAVFQATSQIQQHE								Oxidation (M)[5]						Mascot
									R
		2298.09	2298.03		-0.0579	-25	7203	7222	ECHPPVAETLSSTLQEVN								Carbamidomethyl (C)[2]						Mascot
									MR
		2301.06	2301.01		-0.0537	-23	4768	4786	VSFLEDTTSVYKEHAQM								Carbamidomethyl (C)[18]						Mascot
									CR
		2376.09	2376.09		0.0002	0	2504	2523	EKQALQDCVSELGSFED								Carbamidomethyl (C)[8]						Mascot
									QHR
		2401.14	2401.1		-0.0401	-17	6662	6682	ETQFHTDCMAQASAVLK								Carbamidomethyl (C)[8]						Mascot
									QAHK
		2720.26	2720.1		-0.1643	-60	3921	3942	DHEDYNTELQEVEKWLL														Mascot
									QMSGR
		2781.3	2780.74		-0.562	-202	3516	3539	CSVHEGDTNAHETMLRD														Mascot
									LQELQVR
		3337.62	3338.53		0.9111	273	1353	1381	YLFQTGSSHERFLSFSSL														Mascot
									ESLSSELEQTK
		3337.62	3338.53		0.9111	273	1353	1381	YLFQTGSSHERFLSFSSL														Mascot
									ESLSSELEQTK
	3	Nuclear receptor coactivator 7 OS=Mus musculus						NCOA7_MOUSE		106291	5.3		8		42		0	31	89.602
		GN=Ncoa7 PE=2 SV=2
		Peptide Information
		Calc. Mass		Obsrv. Mass	± da	± ppm	Start	End	Sequence					Ion	C. I. %		Modification					Rank	Result Type
							Seq.	Seq.						Score
		826.514	826.511		-0.0039	-5	202	208	ALKPIER														Mascot
		834.432	834.46		0.0283	34	541	547	SELSDRK														Mascot
		870.468	870.488		0.0199	23	193	200	LPDADLAR														Mascot
		870.468	870.488		0.0199	23	193	200	LPDADLAR				31		89.602								Mascot
		1106.57	1106.48		-0.0958	-87	653	661	TPPMFLCIK								Carbamidomethyl (C)[7]						Mascot
		1362.6	1362.57		-0.0313	-23	46	57	DDANSDILEQDK														Mascot
		1562.78	1562.84		0.0658	42	902	914	FGLWLDADLYHGR														Mascot
		2225.17	2224.96		-0.2051	-92	583	603	GGETLPLKLDPSAEETVI														Mascot
									NNK
		2225.17	2224.96		-0.2051	-92	583	603	GGETLPLKLDPSAEETVI														Mascot
									NNK
		2780.27	2780.25		-0.0276	-10	413	438	GDEDFVDLEELSSQPES														Mascot
									GINKGDATK
		2780.27	2780.74		0.4678	168	413	438	GDEDFVDLEELSSQPES														Mascot
									GINKGDATK
	4	Endothelial differentiation-related factor 1 OS=Mus						EDF1_MOUSE		16358.9	9.99		5		42		0
		musculus GN=Edf1 PE=1 SV=1
		Peptide Information
		Calc. Mass		Obsrv. Mass	± da	± ppm	Start	End	Sequence					Ion	C. I. %		Modification					Rank	Result Type
							Seq.	Seq.						Score
		864.394	864.457		0.0625	72	35	42	GEDVETSK														Mascot
		870.516	870.488		-0.0277	-32	26	33	QAILAAQR														Mascot
		870.516	870.488		-0.0277	-32	26	33	QAILAAQR				21		0								Mascot
		1165.52	1165.67		0.1437	123	64	72	ETEELHHDR														Mascot
		1165.52	1165.67		0.1437	123	64	72	ETEELHHDR														Mascot
		1181.69	1181.41		-0.2789	-236	136	146	DIGKPIEKGPK														Mascot
		2247.16	2246.94		-0.2212	-98	94	113	DLATKINEKPQVIADYES														Mascot
									GR
	5	Microtubule-associated serine/threonine-protein kinase						MAST2_MOUSE		190417	7.66		9		40		0	20	0
		2 OS=Mus musculus GN=Mast2 PE=1 SV=1
		Peptide Information
		Calc. Mass		Obsrv. Mass	± da	± ppm	Start	End	Sequence					Ion	C. I. %		Modification					Rank	Result Type
							Seq.	Seq.						Score
		848.447	848.473		0.0258	30	814	820	RSLSEEK														Mascot
		870.516	870.488		-0.0277	-32	98	104	ELSLPRR														Mascot
		870.516	870.488		-0.0277	-32	98	104	ELSLPRR														Mascot
		1062.59	1062.62		0.033	31	40	50	RGSLASSLSGK														Mascot
		1062.59	1062.62		0.033	31	40	50	RGSLASSLSGK														Mascot
		1489.81	1489.73		-0.0846	-57	1122	1135	VSISTTPLENTSIK														Mascot
		1794.98	1794.69		-0.2909	-162	576	591	DLKPDNLLITSMGHIK														Mascot
		2277.15	2276.93		-0.2275	-100	600	619	IGLMSLTTNLYEGHIEKDA								Oxidation (M)[4]						Mascot
									R
		2284.06	2284.01		-0.0522	-23	524	543	RHLCMVMEYVEGGDCAT								Oxidation (M)[5]						Mascot
									LLK
		2298.09	2298.03		-0.0621	-27	245	263	SPVSFDSEIIMMNHVYKE								Oxidation (M)[11]						Mascot
									R
		2780.45	2780.25		-0.2071	-74	592	616	LTDFGLSKIGLMSLTTNLY														Mascot
									EGHIEK
		2780.45	2780.74		0.2883	104	592	616	LTDFGLSKIGLMSLTTNLY														Mascot
									EGHIEK
	6	Spermatogenesis-associated protein 22 OS=Mus						SPT22_MOUSE		40138.4	9.62		3		37		0	30	88.089
		musculus GN=Spata22 PE=2 SV=1
		Peptide Information
		Calc. Mass		Obsrv. Mass	± da	± ppm	Start	End	Sequence					Ion	C. I. %		Modification					Rank	Result Type
							Seq.	Seq.						Score
		870.504	870.488		-0.0165	-19	209	216	TVLGDIPR														Mascot
		870.504	870.488		-0.0165	-19	209	216	TVLGDIPR				30		88.089								Mascot
		1106.61	1106.48		-0.1346	-122	237	246	IISAVIESMK								Oxidation (M)[9]						Mascot
		1838.91	1838.81		-0.0982	-53	283	297	DGKNILPCVFYEIDR								Carbamidomethyl (C)[8]						Mascot
	7	Putative RNA-binding protein 15B OS=Mus musculus						RB15B_MOUSE		97017.6	9.91		12		37		0	14	0
		GN=Rbm15b PE=1 SV=2
		Peptide Information
		Calc. Mass		Obsrv. Mass	± da	± ppm	Start	End	Sequence					Ion	C. I. %		Modification					Rank	Result Type
							Seq.	Seq.						Score
		848.499	848.473		-0.0259	-31	481	487	LRVDFAK														Mascot
		868.468	868.494		0.026	30	179	185	VAYVNFR														Mascot
		1045.59	1045.5		-0.0948	-91	391	400	VAMSGRVIGR														Mascot
		1051.58	1051.64		0.0687	65	192	200	EARQHALAR														Mascot
		1051.58	1051.64		0.0687	65	192	200	EARQHALAR														Mascot
		1131.54	1131.62		0.082	72	380	388	FQNLDMAHR														Mascot
		1165.58	1165.67		0.0822	71	483	492	VDFAKAEETR														Mascot
		1165.58	1165.67		0.0822	71	483	492	VDFAKAEETR														Mascot
		1362.64	1362.57		-0.069	-51	603	613	TTHSPYEERSR														Mascot
		1489.85	1489.73		-0.1223	-82	261	274	SLSPVAAPPLREPR														Mascot
		2222.01	2221.96		-0.0513	-23	448	468	GDSFAYIQYESLDAAQAA														Mascot
									CAK
		2247.24	2246.94		-0.2979	-133	707	726	TLSEYAQTLQLGWNGLL														Mascot
									VLK
		2279.03	2278.99		-0.0381	-17	448	468	GDSFAYIQYESLDAAQAA								Carbamidomethyl (C)[19]						Mascot
									CAK
		2781.26	2780.74		-0.5224	-188	845	868	DNTGMLYAFPPCDFSQQ								Oxidation (M)[5]						Mascot
									YLQSALR
		3338.63	3338.53		-0.0994	-30	225	258	SSSSSAAASTPPPGPPA														Mascot
									PADPLGYLPLHGGYQYK
		3338.63	3338.53		-0.0994	-30	225	258	SSSSSAAASTPPPGPPA														Mascot
									PADPLGYLPLHGGYQYK
	8	Outer dense fiber protein 3-like protein 2 OS=Mus						OD3L2_MOUSE		29738.1	9.94		1		36		0	28	75.623
		musculus GN=Odf3l2 PE=2 SV=1
		Peptide Information
		Calc. Mass		Obsrv. Mass	± da	± ppm	Start	End	Sequence					Ion	C. I. %		Modification					Rank	Result Type
							Seq.	Seq.						Score
		870.541	870.488		-0.0529	-61	12	19	LTTVPLAR														Mascot
		870.541	870.488		-0.0529	-61	12	19	LTTVPLAR				28		78.623								Mascot
		3337.62	3338.53		0.9143	274	33	64	KSCGIATLENGSGPGLYV								Carbamidomethyl (C)[3]						Mascot
									LPSTVGYVNHDCTK
		3337.62	3338.53		0.9143	274	33	64	KSCGIATLENGSGPGLYV								Carbamidomethyl (C)[3]						Mascot
									LPSTVGYVNHDCTK
	9	Inactive rhomboid protein 2 OS=Mus musculus						RHDF2_MOUSE		93374.6	9.05		5		36		0	36	96.96
		GN=Rhbdf2 PE=1 SV=1
		Peptide Information
		Calc. Mass		Obsrv. Mass	± da	± ppm	Start	End	Sequence					Ion	C. I. %		Modification					Rank	Result Type
							Seq.	Seq.						Score
		850.46	850.485		0.025	29	445	451	FSPCIRK														Mascot
		850.46	850.485		0.025	29	445	451	FSPCIRK														Mascot
		996.595	996.531		-0.0637	-64	156	164	IVDPLARGR														Mascot
		996.595	996.531		-0.0637	-64	156	164	IVDPLARGR				16		0								Mascot
		1051.55	1051.64		0.0912	87	414	422	NRGVYESVK														Mascot
		1051.55	1051.64		0.0912	87	414	422	NRGVYESVK														Mascot
		1448.72	1448.82		0.0958	66	308	321	EYSGGRALGPGTQR														Mascot
		1448.72	1448.82		0.0958	66	308	321	EYSGGRALGPGTQR				20		0								Mascot
		1838.87	1838.81		-0.0546	-30	568	584	GRPCCIGTKGSCEITTR								Carbamidomethyl (C)[4]						Mascot
	10	General transcription factor II-I OS=Mus musculus						GTF2I_MOUSE		112195	6.21		7		35		0
		GN=Gtf2i PE=1 SV=3
		Peptide Information
		Calc. Mass		Obsrv. Mass	± da	± ppm	Start	End	Sequence					Ion	C. I. %		Modification					Rank	Result Type
							Seq.	Seq.						Score
		842.546	842.457		-0.0891	-106	422	428	ILLAKER														Mascot
		848.524	848.473		-0.051	-60	178	185	AGISFIIK														Mascot
		1062.54	1062.62		0.0865	81	515	523	SPSWYGIPR														Mascot
		1062.54	1062.62		0.0865	81	515	523	SPSWYGIPR														Mascot
		1279.6	1279.69		0.0883	69	207	219	SMLSPSGSCGPIK								Oxidation (M)[2]						Mascot
		1279.6	1279.69		0.0883	69	207	219	SMLSPSGSCGPIK								Oxidation (M)[2]						Mascot
		1362.69	1362.57		-0.1228	-90	102	113	MSVDAVEIETLR														Mascot
		1794.81	1794.69		-0.1271	-71	21	35	MVVTFLMSALESMCK								Carbamidomethyl (C)[14], Oxidation						Mascot
																	(M)[1,7,13]
		3337.66	3338.53		0.8706	261	897	927	ITINPGCVVVDGMPPGVS								Carbamidomethyl (C)[7], Oxidation (M)[13]						Mascot
									FKAPSYLEISSMR
		3337.66	3338.53		0.8706	261	897	927	ITINPGCVVVDGMPPGVS								Carbamidomethyl (C)[7], Oxidation (M)[13]						Mascot
									FKAPSYLEISSMR
Gel Idx/Pos			31/B4						Instr./Gel Origin			BA2060/120921A						Process Status		Analysis Succeeded
Plate [#] Name			[1] 22762						Instrument Sample Name									Spectra		11
Rank		Protein Name						Accession No.		Protein MW	Protein		Pep.		Protein	Protein	Total Ion	Total Ion
											PI		Count		Score	Score	Score	C. I. %
																C. I. %
	1	Lon protease homolog, mitochondrial OS=Mus						LONM_MOUSE		105776	6.15		35		1060	100	795	100
		musculus GN=Lonp1 PE=1 SV=2
		Peptide Information
		Calc. Mass		Obsrv. Mass	± da	± ppm	Start	End	Sequence					Ion	C. I. %		Modification				Rank	Result Type
							Seq.	Seq.						Score
		846.483	846.429		-0.0538	-64	662	668	YLVPQAR				8		0							Mascot
		846.483	846.429		-0.0538	-64	662	668	YLVPQAR													Mascot
		856.464	856.461		-0.0023	-3	775	782	RPQPSGSK													Mascot
		857.452	857.398		-0.0536	-63	805	811	IAYTYAR													Mascot
		870.527	870.492		-0.0345	-40	364	370	LQQRLGR													Mascot
		1034.59	1034.52		-0.0678	-66	383	390	YLLQEQLK													Mascot
		1062.5	1062.63		0.1312	123	401	409	DDKDAIEEK													Mascot
		1075.59	1075.52		-0.0698	-65	930	938	DIFPIAFPR				52		99.935							Mascot
		1075.59	1075.52		-0.0698	-65	930	938	DIFPIAFPR													Mascot
		1187.68	1187.6		-0.0771	-65	291	300	DIIALNPLYR				52		99.928							Mascot
		1187.68	1187.6		-0.0771	-65	291	300	DIIALNPLYR													Mascot
		1234.72	1234.64		-0.0843	-68	147	157	LAQPYVGVFLK													Mascot
		1274.75	1274.66		-0.0836	-66	490	500	VLEFIAVSQLR				85		100							Mascot
		1274.75	1274.66		-0.0836	-66	490	500	VLEFIAVSQLR													Mascot
		1281.68	1281.59		-0.0843	-66	507	518	ILCFHGPPGVGK								Carbamidomethyl (C)[3]					Mascot
		1340.85	1340.75		-0.0964	-72	678	690	AQLSAAVLTLLIK													Mascot
		1353.67	1353.58		-0.0949	-70	536	548	FSVGGMTDVAEIK													Mascot
		1369.67	1369.57		-0.0941	-69	536	548	FSVGGMTDVAEIK								Oxidation (M)[6]					Mascot
		1377.66	1377.57		-0.0946	-69	301	312	ESVLQMMQAGQR													Mascot
		1390.82	1390.73		-0.0923	-66	147	158	LAQPYVGVFLKR													Mascot
		1393.66	1393.56		-0.0938	-67	301	312	ESVLQMMQAGQR								Oxidation (M)[6]					Mascot
		1409.65	1409.55		-0.098	-70	301	312	ESVLQMMQAGQR								Oxidation (M)[6,7]					Mascot
		1413.75	1413.66		-0.0947	-67	894	906	AGVTCIILPAENR								Carbamidomethyl (C)[5]					Mascot
		1430.85	1430.75		-0.0966	-68	489	500	RVLEFIAVSQLR													Mascot
		1541.85	1541.74		-0.1051	-68	894	907	AGVTCIILPAENRK								Carbamidomethyl (C)[5]					Mascot
		1557.91	1557.8		-0.1123	-72	288	300	TIRDIIALNPLYR													Mascot
		1569.85	1569.74		-0.1108	-71	893	906	RAGVTCIILPAENR								Carbamidomethyl (C)[6]					Mascot
		1620.82	1620.71		-0.1088	-67	449	461	NYLDWLTSIPWGR													Mascot
		1620.82	1620.71		-0.1088	-67	449	461	NYLDWLTSIPWGR				88		100							Mascot
		1715.87	1715.75		-0.1176	-69	434	448	LALLDNHSSEFNVTR													Mascot
		1715.87	1715.75		-0.1176	-69	434	448	LALLDNHSSEFNVTR				85		100							Mascot
		1810.99	1810.86		-0.1279	-71	571	586	TENPLVLIDEVDKIGR													Mascot
		1833.83	1833.7		-0.1284	-70	472	487	AQAVLEEDHYGMEDVK													Mascot
		1849.83	1849.7		-0.1276	-69	472	487	AQAVLEEDHYGMEDVK								Oxidation (M)[12]					Mascot
		1952.98	1952.85		-0.1349	-69	207	223	QLEVEPEGLEPEAEKQK													Mascot
		2071.13	2070.98		-0.1502	-73	622	639	VLFICTANVIDTIPEPLR								Carbamidomethyl (C)[5]					Mascot
		2284.13	2284.01		-0.1235	-54	642	661	MEMINVSGYVAQEKLAIA								Oxidation (M)[1,3]					Mascot
									ER
		2342.25	2342.09		-0.1678	-72	622	641	VLFICTANVIDTIPEPLRD				49		99.853		Carbamidomethyl (C)[5]					Mascot
									R
		2342.25	2342.09		-0.1678	-72	622	641	VLFICTANVIDTIPEPLRD								Carbamidomethyl (C)[5]					Mascot
									R
		2573.24	2573.06		-0.1863	-72	258	279	EVLMVEVENVAHEDFQV													Mascot
									TEEVK
		2589.24	2589.07		-0.1736	-67	258	279	EVLMVEVENVAHEDFQV								Oxidation (M)[4]					Mascot
									TEEVK
		2633.25	2633.06		-0.188	-71	234	257	EVEDELGPKPQLEMVTE								Oxidation (M)[14]					Mascot
									AATDTSK
		2637.26	2637.07		-0.1875	-71	908	929	DYSDLAPFITEGLEVHFV				169		100							Mascot
									EHYR
		2637.26	2637.07		-0.1875	-71	908	929	DYSDLAPFITEGLEVHFV													Mascot
									EHYR
		2765.36	2765.16		-0.1928	-70	907	929	KDYSDLAPFITEGLEVHF													Mascot
									VEHYR
		3187.66	3187.44		-0.2253	-71	716	744	IVSGEAQTVQVTPENLQD													Mascot
									FVGKPVFTVER
		3187.66	3187.44		-0.2253	-71	716	744	IVSGEAQTVQVTPENLQD				206		100							Mascot
									FVGKPVFTVER
		3272.6	3272.37		-0.2327	-71	812	840	AFLMEQDPENDFLVTSHI													Mascot
									HLHVPEGATPK
		3288.6	3288.39		-0.2141	-65	812	840	AFLMEQDPENDFLVTSHI								Oxidation (M)[4]					Mascot
									HLHVPEGATPK
		3856.93	3856.66		-0.2644	-69	313	347	VVDNPIYLSDMGAALTGA								Oxidation (M)[11]					Mascot
									ESHELQDVLEETNILKR
	2	Actin-like protein 10 OS=Mus musculus GN=Actl10						ACL10_MOUSE		37734.2	8.73		6		39	0	23	38.341
		PE=3 SV=1
		Peptide Information
		Calc. Mass		Obsrv. Mass	± da	± ppm	Start	End	Sequence					Ion	C. I. %		Modification				Rank	Result Type
							Seq.	Seq.						Score
		864.469	864.472		0.0033	4	217	223	LGSERFR													Mascot
		1279.58	1279.69		0.1097	86	280	289	MNLELEAQCR								Carbamidomethyl (C)[9], Oxidation (M)[1]					Mascot
		1413.73	1413.66		-0.0736	-52	331	342	AMYQEHGPLLVR													Mascot
		1715.88	1715.75		-0.1264	-74	291	306	HGYPALQPCLVAHPGR													Mascot
		1715.88	1715.75		-0.1264	-74	291	306	HGYPALQPCLVAHPGR				23		38.341							Mascot
		1726.77	1726.79		0.0181	10	202	216	HQRACFCLGNGCYVR													Mascot
		3272.67	3272.37		-0.2949	-90	9	40	SSSLMPSWDRPVLPGAP								Oxidation (M)[5]					Mascot
									GCELAGGVARAHPIK
	3	Uncharacterized protein KIAA0564 homolog OS=Mus						K0564_MOUSE		213287	6.14		19		37	0
		musculus GN=Kiaa0564 PE=2 SV=2
		Peptide Information
		Calc. Mass		Obsrv. Mass	± da	± ppm	Start	End	Sequence					Ion	C. I. %		Modification				Rank	Result Type
							Seq.	Seq.						Score
		846.475	846.429		-0.0459	-54	352	359	MAVEGVLK													Mascot
		846.475	846.429		-0.0459	-54	352	359	MAVEGVLK													Mascot
		1034.67	1034.52		-0.1518	-147	237	246	VIALGLPVPR													Mascot
		1062.66	1062.63		-0.0296	-28	1427	1436	ILPPGEVPLK													Mascot
		1165.7	1165.67		-0.0271	-23	793	801	FLHLLNRPR													Mascot
		1165.7	1165.67		-0.0271	-23	793	801	FLHLLNRPR													Mascot
		1190.6	1190.59		-0.0038	-3	1517	1525	LQQSLMEWR													Mascot
		1430.67	1430.75		0.0858	60	1392	1404	QPSVTSMTMYTGK													Mascot
		1620.78	1620.71		-0.0764	-47	1146	1158	NGFFVDFFDIFPR													Mascot
		1620.78	1620.71		-0.0764	-47	1146	1158	NGFFVDFFDIFPR													Mascot
		1636.67	1636.7		0.0306	19	1000	1012	NVFDFDSYNNDMR													Mascot
		1697.93	1697.8		-0.1314	-77	985	999	HLQKFPTEGLSSVVR													Mascot
		1715.9	1715.75		-0.1427	-83	668	682	LSKYPSENLHDAITK													Mascot
		1715.9	1715.75		-0.1427	-83	668	682	LSKYPSENLHDAITK													Mascot
		1849.91	1849.7		-0.214	-116	1334	1351	VSSDQLSSENLTSAVGQ													Mascot
									K
		1920.05	1919.88		-0.1753	-91	1889	1905	IPQILQQIFTSTMLSSI													Mascot
		2211.02	2210.95		-0.0683	-31	1517	1534	LQQSLMEWRNMIGQDSD								Oxidation (M)[6,11]					Mascot
									K
		2573.3	2573.06		-0.2466	-96	404	427	VPAGTRAVNQPCAPDHFI													Mascot
									QTVSHK
		2633.34	2633.06		-0.2798	-106	41	65	LEVRLLHSGATDSGETVS													Mascot
									IGDVSYK
		2758.17	2758.17		0.0007	0	1791	1814	TMHEHSQFCMSGDHTLE								Oxidation (M)[2,10]					Mascot
									GTEHAIK
		2765.54	2765.16		-0.374	-135	1013	1037	EILMNTLHKYGIPIGAKPT								Oxidation (M)[4]					Mascot
									NVQLAK
		2774.33	2774.17		-0.1586	-57	1038	1061	EFPLPEKTFMGYWIVGQT								Oxidation (M)[10]					Mascot
									GNGMQK
		3338.56	3338.52		-0.0435	-13	1786	1814	LEILKTMHEHSQFCMSG								Oxidation (M)[7]					Mascot
									DHTLEGTEHAIK
	4	Ankyrin repeat domain-containing protein 43 OS=Mus						ANR43_MOUSE		57713.2	9.84		10		36	0
		musculus GN=Ankrd43 PE=2 SV=2
		Peptide Information
		Calc. Mass		Obsrv. Mass	± da	± ppm	Start	End	Sequence					Ion	C. I. %		Modification				Rank	Result Type
							Seq.	Seq.						Score
		996.595	996.532		-0.0632	-63	435	443	RLLGDPGLR													Mascot
		1062.54	1062.63		0.0862	81	504	513	FLGASPMAPR								Oxidation (M)[7]					Mascot
		1190.63	1190.59		-0.0402	-34	504	514	FLGASPMAPRK								Oxidation (M)[7]					Mascot
		1274.68	1274.66		-0.0141	-11	359	369	EMALQLVEVAR								Oxidation (M)[2]					Mascot
		1274.75	1274.66		-0.0836	-66	72	82	ELDGVKFVVLR													Mascot
		1430.78	1430.75		-0.0271	-19	359	370	EMALQLVEVARR								Oxidation (M)[2]					Mascot
		1569.85	1569.74		-0.1075	-68	518	531	IRGGLPSFTEISHR													Mascot
		1620.87	1620.71		-0.1623	-100	257	272	LSVEESGLGLHLGPGR													Mascot
		1620.87	1620.71		-0.1623	-100	257	272	LSVEESGLGLHLGPGR													Mascot
		2039.94	2039.99		0.0462	23	341	358	DFMSGFTALHWAAKNGD								Oxidation (M)[3]					Mascot
									R
		2211.2	2210.95		-0.2507	-113	257	277	LSVEESGLGLHLGPGRS													Mascot
									PHLR
	5	RUN domain-containing protein 3A OS=Mus musculus						RUN3A_MOUSE		49987	5.38		9		35	0
		GN=Rundc3a PE=1 SV=1
		Peptide Information
		Calc. Mass		Obsrv. Mass	± da	± ppm	Start	End	Sequence					Ion	C. I. %		Modification				Rank	Result Type
							Seq.	Seq.						Score
		846.395	846.429		0.0343	41	281	287	DLEAENR													Mascot
		846.487	846.429		-0.0571	-67	131	137	VALMEKR													Mascot
		1279.72	1279.69		-0.0325	-25	30	40	NLITVCRFSVK													Mascot
		1340.7	1340.75		0.0557	42	137	147	RMSEYITTALR													Mascot
		1569.77	1569.74		-0.0269	-17	138	150	MSEYITTALRDNR													Mascot
		1810.91	1810.86		-0.0449	-25	1	17	MEASFVQTTMALGLPSK													Mascot
		2039.94	2039.99		0.0462	23	73	91	FKACAPAGPASWFSSDG								Carbamidomethyl (C)[4]					Mascot
									QR
		2637.24	2637.07		-0.1684	-64	99	122	LACSKVPNNCVSSIENME								Carbamidomethyl (C)[3]					Mascot
									NISTAR
		2637.24	2637.07		-0.1684	-64	99	122	LACSKVPNNCVSSIENME								Carbamidomethyl (C)[3]					Mascot
									NISTAR
		2765.3	2765.16		-0.1406	-51	365	390	HSFMSTEPLSAEASLSSD													Mascot
									SQRLGEAK
	6	Condensin complex subunit 1 OS=Mus musculus						CND1_MOUSE		155567	5.98		16		34	0
		GN=Ncapd2 PE=1 SV=2
		Peptide Information
		Calc. Mass		Obsrv. Mass	± da	± ppm	Start	End	Sequence					Ion	C. I. %		Modification				Rank	Result Type
							Seq.	Seq.						Score
		842.484	842.458		-0.0261	-31	1262	1269	RGAKPEGK													Mascot
		846.519	846.429		-0.0901	-106	384	390	VLQLFAR													Mascot
		846.519	846.429		-0.0901	-106	384	390	VLQLFAR													Mascot
		850.434	850.486		0.0523	61	839	845	LQDMVTK								Oxidation (M)[4]					Mascot
		856.457	856.461		0.0042	5	1279	1285	LRACHTR													Mascot
		1075.62	1075.52		-0.0943	-88	413	422	LADKSVLVCK													Mascot
		1075.62	1075.52		-0.0943	-88	413	422	LADKSVLVCK													Mascot
		1190.62	1190.59		-0.025	-21	453	461	EIQKLQEMR								Oxidation (M)[8]					Mascot
		1279.7	1279.69		-0.0138	-11	205	215	LLENPTISHQK													Mascot
		1413.75	1413.66		-0.0928	-66	824	834	HPPFRLPQEHR													Mascot
		1541.85	1541.74		-0.1091	-71	668	680	MLPLIWSKEPGVR								Oxidation (M)[1]					Mascot
		1557.91	1557.8		-0.1123	-72	402	416	FQAVVALAVGRLADK													Mascot
		1833.95	1833.7		-0.2423	-132	111	126	SAHLNALKMNCYALIR								Oxidation (M)[9]					Mascot
		2211.09	2210.95		-0.1457	-66	363	381	DQFLDILQAHGHDVNSFV													Mascot
									R
		2284.05	2284.01		-0.0434	-19	1286	1307	GMDGIEEFETGQGGSQR								Oxidation (M)[2]					Mascot
									ALSAK
		2637.39	2637.07		-0.3147	-119	417	440	SVLVCKNAIQLLASFLAN								Carbamidomethyl (C)[5]					Mascot
									NPFSCK
		2637.39	2637.07		-0.3147	-119	417	440	SVLVCKNAIQLLASFLAN								Carbamidomethyl (C)[5]					Mascot
									NPFSCK
		3288.75	3288.39		-0.3674	-112	50	78	AQGPLAILEHFDTVYSILH													Mascot
									HFRSIEPGLK
		3856.91	3856.66		-0.2522	-65	634	666	MMYENTTTVVQEVIEFFV													Mascot
									MVFQFGVPQALFGVR
	7	Polypeptide N-acetylgalactosaminyltransferase 2						GALT2_MOUSE		64473.5	8.8		11		33	0
		OS=Mus musculus GN=Galnt2 PE=2 SV=1
		Peptide Information
		Calc. Mass		Obsrv. Mass	± da	± ppm	Start	End	Sequence					Ion	C. I. %		Modification				Rank	Result Type
							Seq.	Seq.						Score
		842.5	842.458		-0.0414	-49	356	362	VGHVFRK													Mascot
		846.443	846.429		-0.0133	-16	240	246	VAEDRTR													Mascot
		846.443	846.429		-0.0133	-16	240	246	VAEDRTR													Mascot
		848.441	848.454		0.0131	15	201	207	EGLMRSR													Mascot
		864.436	864.472		0.0364	42	201	207	EGLMRSR								Oxidation (M)[4]					Mascot
		1234.56	1234.64		0.0758	61	509	518	LQGCRENDSR								Carbamidomethyl (C)[4]					Mascot
		1281.64	1281.59		-0.0446	-35	393	403	HFYYAAVPSAR													Mascot
		1413.65	1413.66		0.0104	7	382	392	RAAEVWMDEYK								Oxidation (M)[7]					Mascot
		1557.78	1557.8		0.0186	12	532	545	HVGSNLCLDSRTAK								Carbamidomethyl (C)[7]					Mascot
		1704.82	1704.74		-0.075	-44	341	355	VWQCGGSLEIIPCSR								Carbamidomethyl (C)[4]					Mascot
		1849.93	1849.7		-0.2346	-127	362	378	KQHPYTFPGGSGTVFAR													Mascot
		2224.93	2224.96		0.0242	11	323	340	YDMMMDVWGGENLEISF								Oxidation (M)[3,4]					Mascot
									R
		2284.22	2284.01		-0.2116	-93	293	314	QGNPVAPIKTPMIAGGLF													Mascot
									VMDK
	8	Caspase-7 OS=Mus musculus GN=Casp7 PE=1 SV=2						CASP7_MOUSE		34038.7	5.93		7		33	0
		Peptide Information
		Calc. Mass		Obsrv. Mass	± da	± ppm	Start	End	Sequence					Ion	C. I. %		Modification				Rank	Result Type
							Seq.	Seq.						Score
		1187.59	1187.6		0.0095	8	161	170	DLTAHFRGDR				6		0							Mascot
		1187.59	1187.6		0.0095	8	161	170	DLTAHFRGDR													Mascot
		1190.64	1190.59		-0.0436	-37	67	76	MGKCIIINNK								Carbamidomethyl (C)[4]					Mascot
		1541.61	1541.74		0.1323	86	1	13	MTDDQDCAAELEK								Carbamidomethyl (C)[7], Oxidation (M)[1]					Mascot
		1569.84	1569.74		-0.0963	-61	154	167	DGVTPIKDLTAHFR													Mascot
		1715.91	1715.75		-0.1574	-92	255	268	DLEIMQILTRVNDR													Mascot
		1715.91	1715.75		-0.1574	-92	255	268	DLEIMQILTRVNDR													Mascot
		2342.17	2342.09		-0.085	-36	234	254	NPGKGSWFVQALCSILN								Carbamidomethyl (C)[13]					Mascot
									EHGK
		2342.17	2342.09		-0.085	-36	234	254	NPGKGSWFVQALCSILN								Carbamidomethyl (C)[13]					Mascot
									EHGK
		3209.45	3209.42		-0.0361	-11	125	153	KASEEDHSNSACFACVLL								Carbamidomethyl (C)[12]					Mascot
									SHGEEDLIYGK
	9	Aspartate aminotransferase, cytoplasmic OS=Mus						AATC_MOUSE		46218.5	6.68		8		32	0
		musculus GN=Got1 PE=1 SV=3
		Peptide Information
		Calc. Mass		Obsrv. Mass	± da	± ppm	Start	End	Sequence					Ion	C. I. %		Modification				Rank	Result Type
							Seq.	Seq.						Score
		842.4	842.458		0.0578	69	27	33	DDPDPRK													Mascot
		848.462	848.454		-0.0087	-10	115	122	IGADFLGR													Mascot
		850.434	850.486		0.0523	61	284	290	VLSQMEK								Oxidation (M)[5]					Mascot
		996.485	996.532		0.0464	47	388	396	INMCGLTTK								Oxidation (M)[3]					Mascot
		1569.87	1569.74		-0.1286	-82	87	100	LVLGDNSLAIRENR													Mascot
		1620.83	1620.71		-0.1181	-73	277	290	ESDSVLRVLSQMEK													Mascot
		1620.83	1620.71		-0.1181	-73	277	290	ESDSVLRVLSQMEK													Mascot
		1636.82	1636.7		-0.1207	-74	277	290	ESDSVLRVLSQMEK								Oxidation (M)[12]					Mascot
		2637.27	2637.07		-0.1987	-75	131	154	NTPIYVSSPTWENHNAVF													Mascot
									SAAGFK
		2637.27	2637.07		-0.1987	-75	131	154	NTPIYVSSPTWENHNAVF													Mascot
									SAAGFK
		2758.3	2758.17		-0.1309	-47	237	259	DAWAIRYFVSEGFELFCA								Carbamidomethyl (C)[17]					Mascot
									QSFSK
	10	Gamma-tubulin complex component 5 OS=Mus						GCP5_MOUSE		117903	5.63		12		32	0	3	0
		musculus GN=Tubgcp5 PE=2 SV=2
		Peptide Information
		Calc. Mass		Obsrv. Mass	± da	± ppm	Start	End	Sequence					Ion	C. I. %		Modification				Rank	Result Type
							Seq.	Seq.						Score
		850.409	850.486		0.0774	91	628	634	MQSIAER								Oxidation (M)[1]					Mascot
		1075.52	1075.52		-0.0005	0	689	697	SCLYPHIDK													Mascot
		1075.52	1075.52		-0.0005	0	689	697	SCLYPHIDK													Mascot
		1340.66	1340.75		0.0921	69	14	24	QLEHDVCELVR													Mascot
		1353.69	1353.58		-0.1126	-83	777	788	LSISFENVDTTK													Mascot
		1413.78	1413.66		-0.1278	-90	922	932	DLDQLIKIHYR													Mascot
		1448.74	1448.82		0.0832	57	989	1000	NCHMFLVTILNK								Oxidation (M)[4]					Mascot
		1620.86	1620.71		-0.1558	-96	298	311	NNIIVTHLTHSCLR													Mascot
		1620.86	1620.71		-0.1558	-96	298	311	NNIIVTHLTHSCLR				3		0							Mascot
		2573.09	2573.06		-0.031	-12	725	745	NFFLMEGGDTMYDFYTSI								Oxidation (M)[5,11]					Mascot
									FDK
		2589.17	2589.07		-0.1015	-39	506	526	DFWYATYTLYSVSEKTE													Mascot
									NEDK
		2765.3	2765.16		-0.1389	-50	689	711	SCLYPHIDKQYLHCCGNL								Carbamidomethyl (C)[2]					Mascot
									MQTLK
		3338.78	3338.52		-0.2623	-79	298	326	NNIIVTHLTHSCLRSVLEQ								Carbamidomethyl (C)[12]					Mascot
									IAAYGQVVFR
		3856.89	3856.66		-0.2315	-60	230	262	FRIPHSAHLHSNLAAVWD													Mascot
									QHLYSSDPLYVPDDR
Gel Idx/Pos			32/B5						Instr./Gel Origin			BA2060/120921A						Process Status		Analysis Succeeded
Plate [#] Name			[1] 22762						Instrument Sample Name									Spectra		11
Rank		Protein Name						Accession No.		Protein MW	Protein		Pep.		Protein	Protein	Total Ion	Total Ion
											PI		Count		Score	Score	Score	C. I. %
																C. I. %
	1	Lon protease homolog, mitochondrial OS=Mus						LONM_MOUSE		105776	6.15		36		1330	100	1045	100
		musculus GN=Lonp1 PE=1 SV=2
		Peptide Information
		Calc. Mass		Obsrv. Mass	± da	± ppm	Start	End	Sequence					Ion	C. I. %		Modification				Rank	Result Type
							Seq.	Seq.						Score
		813.44	813.39		-0.0495	-61	194	200	MIVTGHR													Mascot
		829.435	829.385		-0.0499	-60	194	200	MIVTGHR								Oxidation (M)[1]					Mascot
		846.483	846.429		-0.0541	-64	662	668	YLVPQAR													Mascot
		856.464	856.465		0.0016	2	775	782	RPQPSGSK													Mascot
		857.452	857.396		-0.0555	-65	805	811	IAYTYAR				21		18.827							Mascot
		857.452	857.396		-0.0555	-65	805	811	IAYTYAR													Mascot
		870.527	870.497		-0.0296	-34	364	370	LQQRLGR													Mascot
		1034.59	1034.52		-0.0691	-67	383	390	YLLQEQLK													Mascot
		1062.5	1062.62		0.1296	122	401	409	DDKDAIEEK													Mascot
		1075.59	1075.53		-0.0685	-64	930	938	DIFPIAFPR				59		99.985							Mascot
		1075.59	1075.53		-0.0685	-64	930	938	DIFPIAFPR													Mascot
		1160.55	1160.48		-0.0765	-66	462	471	QSDENLDLAR													Mascot
		1162.68	1162.61		-0.0746	-64	382	390	KYLLQEQLK													Mascot
		1187.68	1187.6		-0.0753	-63	291	300	DIIALNPLYR													Mascot
		1187.68	1187.6		-0.0753	-63	291	300	DIIALNPLYR				55		99.967							Mascot
		1234.72	1234.64		-0.0822	-67	147	157	LAQPYVGVFLK													Mascot
		1274.75	1274.66		-0.083	-65	490	500	VLEFIAVSQLR													Mascot
		1274.75	1274.66		-0.083	-65	490	500	VLEFIAVSQLR				92		100							Mascot
		1281.68	1281.6		-0.0816	-64	507	518	ILCFHGPPGVGK								Carbamidomethyl (C)[3]					Mascot
		1340.85	1340.76		-0.0939	-70	678	690	AQLSAAVLTLLIK													Mascot
		1353.67	1353.58		-0.0919	-68	536	548	FSVGGMTDVAEIK													Mascot
		1369.67	1369.57		-0.0992	-72	536	548	FSVGGMTDVAEIK								Oxidation (M)[6]					Mascot
		1377.66	1377.57		-0.0902	-65	301	312	ESVLQMMQAGQR													Mascot
		1390.82	1390.73		-0.0877	-63	147	158	LAQPYVGVFLKR													Mascot
		1393.66	1393.57		-0.088	-63	301	312	ESVLQMMQAGQR								Oxidation (M)[6]					Mascot
		1409.65	1409.55		-0.0967	-69	301	312	ESVLQMMQAGQR								Oxidation (M)[6,7]					Mascot
		1413.75	1413.66		-0.0912	-65	894	906	AGVTCIILPAENR								Carbamidomethyl (C)[5]					Mascot
		1430.85	1430.75		-0.0946	-66	489	500	RVLEFIAVSQLR													Mascot
		1541.85	1541.74		-0.1062	-69	894	907	AGVTCIILPAENRK								Carbamidomethyl (C)[5]					Mascot
		1557.91	1557.8		-0.1106	-71	288	300	TIRDIIALNPLYR													Mascot
		1620.82	1620.71		-0.1102	-68	449	461	NYLDWLTSIPWGR													Mascot
		1620.82	1620.71		-0.1102	-68	449	461	NYLDWLTSIPWGR				101		100							Mascot
		1715.87	1715.75		-0.1165	-68	434	448	LALLDNHSSEFNVTR													Mascot
		1715.87	1715.75		-0.1165	-68	434	448	LALLDNHSSEFNVTR				111		100							Mascot
		1810.99	1810.87		-0.1245	-69	571	586	TENPLVLIDEVDKIGR													Mascot
		1810.99	1810.87		-0.1245	-69	571	586	TENPLVLIDEVDKIGR				141		100							Mascot
		1833.83	1833.7		-0.132	-72	472	487	AQAVLEEDHYGMEDVK													Mascot
		1849.83	1849.7		-0.1321	-71	472	487	AQAVLEEDHYGMEDVK								Oxidation (M)[12]					Mascot
		1952.98	1952.84		-0.1393	-71	207	223	QLEVEPEGLEPEAEKQK													Mascot
		2071.13	2070.98		-0.1492	-72	622	639	VLFICTANVIDTIPEPLR								Carbamidomethyl (C)[5]					Mascot
		2342.25	2342.09		-0.1678	-72	622	641	VLFICTANVIDTIPEPLRD								Carbamidomethyl (C)[5]					Mascot
									R
		2342.25	2342.09		-0.1678	-72	622	641	VLFICTANVIDTIPEPLRD				65		99.996		Carbamidomethyl (C)[5]					Mascot
									R
		2573.24	2573.06		-0.1846	-72	258	279	EVLMVEVENVAHEDFQV													Mascot
									TEEVK
		2589.24	2589.05		-0.1912	-74	258	279	EVLMVEVENVAHEDFQV								Oxidation (M)[4]					Mascot
									TEEVK
		2617.25	2617.06		-0.1939	-74	234	257	EVEDELGPKPQLEMVTE													Mascot
									AATDTSK
		2633.25	2633.06		-0.1888	-72	234	257	EVEDELGPKPQLEMVTE								Oxidation (M)[14]					Mascot
									AATDTSK
		2637.26	2637.07		-0.191	-72	908	929	DYSDLAPFITEGLEVHFV													Mascot
									EHYR
		2637.26	2637.07		-0.191	-72	908	929	DYSDLAPFITEGLEVHFV				168		100							Mascot
									EHYR
		2765.36	2765.16		-0.1921	-69	907	929	KDYSDLAPFITEGLEVHF													Mascot
									VEHYR
		3187.66	3187.43		-0.2285	-72	716	744	IVSGEAQTVQVTPENLQD													Mascot
									FVGKPVFTVER
		3187.66	3187.43		-0.2285	-72	716	744	IVSGEAQTVQVTPENLQD				232		100							Mascot
									FVGKPVFTVER
		3272.6	3272.37		-0.2329	-71	812	840	AFLMEQDPENDFLVTSHI													Mascot
									HLHVPEGATPK
		3288.6	3288.37		-0.2259	-69	812	840	AFLMEQDPENDFLVTSHI								Oxidation (M)[4]					Mascot
									HLHVPEGATPK
		3856.93	3856.67		-0.2536	-66	313	347	VVDNPIYLSDMGAALTGA								Oxidation (M)[11]					Mascot
									ESHELQDVLEETNILKR
	2	Cyclin N-terminal domain-containing protein 1 OS=Mus						CNTD1_MOUSE		37198.3	5.64		8		36	0
		musculus GN=Cntd1 PE=2 SV=1
		Peptide Information
		Calc. Mass		Obsrv. Mass	± da	± ppm	Start	End	Sequence					Ion	C. I. %		Modification				Rank	Result Type
							Seq.	Seq.						Score
		829.489	829.385		-0.1041	-125	96	102	QATLQLR													Mascot
		864.406	864.456		0.0499	58	325	334	TAAAAASSNT													Mascot
		1034.49	1034.52		0.0289	28	105	112	DTELQSWR													Mascot
		1051.53	1051.64		0.1167	111	44	53	EAAGRTGSFR													Mascot
		1353.67	1353.58		-0.0854	-63	85	95	FMLKQAEDICR													Mascot
		1369.66	1369.57		-0.0928	-68	85	95	FMLKQAEDICR								Oxidation (M)[2]					Mascot
		1393.73	1393.57		-0.164	-118	73	84	SVSYQAVEILER													Mascot
		1430.76	1430.75		-0.0093	-7	162	173	EELLESELDILK													Mascot
		2040.05	2039.99		-0.0608	-30	57	72	IVEFVFLLSEQWCLEK								Carbamidomethyl (C)[13]					Mascot
	3	Trafficking protein particle complex subunit 3-like						TPC3L_MOUSE		20749.8	9.03		7		36	0
		protein OS=Mus musculus GN=Bet3l PE=2 SV=1
		Peptide Information
		Calc. Mass		Obsrv. Mass	± da	± ppm	Start	End	Sequence					Ion	C. I. %		Modification				Rank	Result Type
							Seq.	Seq.						Score
		829.432	829.385		-0.0466	-56	8	13	RPEYHK													Mascot
		842.43	842.457		0.0267	32	1	7	MSRPAHK								Oxidation (M)[1]					Mascot
		1430.71	1430.75		0.0435	30	43	54	YLDKMGYNIGTR													Mascot
		1541.76	1541.74		-0.0231	-15	124	137	SALCYCNLLCGIIR													Mascot
		1620.92	1620.71		-0.214	-132	156	170	LKGDSVTEIGITFLK													Mascot
		1620.92	1620.71		-0.214	-132	156	170	LKGDSVTEIGITFLK													Mascot
		1636.85	1636.7		-0.1504	-92	1	13	MSRPAHKRPEYHK													Mascot
		1810.98	1810.87		-0.1109	-61	17	32	DLFVLTYGALVAQLCK								Carbamidomethyl (C)[15]					Mascot
		1810.98	1810.87		-0.1109	-61	17	32	DLFVLTYGALVAQLCK								Carbamidomethyl (C)[15]					Mascot
	4	Protein strawberry notch homolog 1 OS=Mus musculus						SBNO1_MOUSE		153642	8.23		16		35	0
		GN=Sbno1 PE=1 SV=2
		Peptide Information
		Calc. Mass		Obsrv. Mass	± da	± ppm	Start	End	Sequence					Ion	C. I. %		Modification				Rank	Result Type
							Seq.	Seq.						Score
		813.381	813.39		0.0093	11	210	216	SFSPTMK								Oxidation (M)[6]					Mascot
		846.493	846.429		-0.0639	-75	1088	1095	SGILTLDK													Mascot
		857.447	857.396		-0.0515	-60	106	113	TPPATTNR													Mascot
		857.447	857.396		-0.0515	-60	106	113	TPPATTNR													Mascot
		996.457	996.533		0.0761	76	923	930	QRFMDGDK													Mascot
		1034.52	1034.52		-0.0036	-3	1023	1031	ATESRDLSR													Mascot
		1062.52	1062.62		0.0998	94	158	166	NNSLNELMK													Mascot
		1160.55	1160.48		-0.0706	-61	1032	1040	FNFDNKYGR													Mascot
		1279.67	1279.68		0.0137	11	344	354	ALWFSVSNDLK													Mascot
		1340.65	1340.76		0.1092	81	500	510	EFSDFIQAVER													Mascot
		1353.69	1353.58		-0.1109	-82	1096	1106	DYNNIGKFLNR													Mascot
		1390.71	1390.73		0.018	13	197	207	EVARIWINDMK								Oxidation (M)[10]					Mascot
		1620.83	1620.71		-0.1203	-74	512	526	GVGAMEIVAMDMKLR													Mascot
		1620.83	1620.71		-0.1203	-74	512	526	GVGAMEIVAMDMKLR													Mascot
		1636.82	1636.7		-0.1234	-75	512	526	GVGAMEIVAMDMKLR								Oxidation (M)[5]					Mascot
		1642.91	1642.69		-0.2208	-134	106	120	TPPATTNRQTITLTK													Mascot
		1697.85	1697.83		-0.0212	-12	64	78	QEPEPMSTPALLNVR								Oxidation (M)[6]					Mascot
		2774.31	2774.17		-0.1362	-49	416	438	LKQLLHWCGDDFDGVIV								Carbamidomethyl (C)[8]					Mascot
									FDECHK
		3209.44	3209.42		-0.0202	-6	1254	1280	VVSDDALVHWLDQYNSS								Carbamidomethyl (C)[21]					Mascot
									ADTCTHAYWR
	5	Unconventional myosin-Va OS=Mus musculus						MYO5A_MOUSE		215402	8.82		22		34	0	12	0
		GN=Myo5a PE=1 SV=2
		Peptide Information
		Calc. Mass		Obsrv. Mass	± da	± ppm	Start	End	Sequence					Ion	C. I. %		Modification				Rank	Result Type
							Seq.	Seq.						Score
		813.375	813.39		0.0158	19	786	791	YLCMQR													Mascot
		829.369	829.385		0.0155	19	786	791	YLCMQR								Oxidation (M)[4]					Mascot
		846.457	846.429		-0.0276	-33	1029	1035	EENTLLK													Mascot
		850.409	850.486		0.0775	91	1732	1739	NLMNSGAK								Oxidation (M)[3]					Mascot
		857.51	857.396		-0.1144	-133	873	879	VRGWLAR													Mascot
		857.51	857.396		-0.1144	-133	873	879	VRGWLAR													Mascot
		864.494	864.456		-0.0381	-44	91	97	VRFIDSK													Mascot
		870.527	870.497		-0.0296	-34	676	682	RAVQQLR													Mascot
		882.457	882.513		0.0559	63	2	9	AASELYTK													Mascot
		1051.6	1051.64		0.0478	45	543	551	MSNKAFIIK													Mascot
		1062.56	1062.62		0.0634	60	725	733	QTCKNVLEK													Mascot
		1162.65	1162.61		-0.0382	-33	1306	1316	GEIAQAYIGLK													Mascot
		1234.72	1234.64		-0.0783	-63	839	849	AATIVIQSYLR													Mascot
		1274.66	1274.66		0.005	4	1018	1028	QETDQLVSNLK													Mascot
		1274.66	1274.66		0.005	4	1018	1028	QETDQLVSNLK				12		0							Mascot
		1281.61	1281.6		-0.0108	-8	1410	1419	MIDLMEQLEK								Oxidation (M)[1,5]					Mascot
		1377.65	1377.57		-0.0755	-55	515	526	MPKGTDDTWAQK													Mascot
		1390.82	1390.73		-0.0838	-60	838	849	RAATIVIQSYLR													Mascot
		1393.64	1393.57		-0.0734	-53	515	526	MPKGTDDTWAQK								Oxidation (M)[1]					Mascot
		1448.8	1448.82		0.021	14	570	581	DTVFEEQIKVLK													Mascot
		1541.85	1541.74		-0.1068	-69	748	760	IFFRAGQVAYLEK													Mascot
		1557.75	1557.8		0.0487	31	258	270	NYHIFYQLCASAK													Mascot
		1620.8	1620.71		-0.0905	-56	1410	1422	MIDLMEQLEKQDK													Mascot
		1620.8	1620.71		-0.0905	-56	1410	1422	MIDLMEQLEKQDK													Mascot
		1636.79	1636.7		-0.0936	-57	1410	1422	MIDLMEQLEKQDK								Oxidation (M)[1]					Mascot
		1810.91	1810.87		-0.0419	-23	1078	1091	YQNLLNEFSRLEER													Mascot
		1810.91	1810.87		-0.0419	-23	1078	1091	YQNLLNEFSRLEER													Mascot
		2637.22	2637.07		-0.1539	-58	279	303	LGNADSFHYTKQGGSPM													Mascot
									IEGVDDAK
		2637.22	2637.07		-0.1539	-58	279	303	LGNADSFHYTKQGGSPM													Mascot
									IEGVDDAK
		2758.31	2758.17		-0.1369	-50	304	327	EMAHTRQACTLLGISESY								Oxidation (M)[2]					Mascot
									QMGIFR
		2774.31	2774.17		-0.1357	-49	304	327	EMAHTRQACTLLGISESY								Oxidation (M)[2,20]					Mascot
									QMGIFR
	6	26S protease regulatory subunit 7 OS=Mus musculus						PRS7_MOUSE		48617.1	5.72		10		34	0
		GN=Psmc2 PE=1 SV=5
		Peptide Information
		Calc. Mass		Obsrv. Mass	± da	± ppm	Start	End	Sequence					Ion	C. I. %		Modification				Rank	Result Type
							Seq.	Seq.						Score
		882.414	882.513		0.0988	112	233	239	TDACFIR								Carbamidomethyl (C)[4]					Mascot
		1034.49	1034.52		0.0289	28	2	10	PDYLGADQR													Mascot
		1062.49	1062.62		0.1395	131	35	43	TYGQSTYSR													Mascot
		1160.57	1160.48		-0.0952	-82	376	386	LCPNSTGAEIR													Mascot
		1162.59	1162.61		0.0233	20	2	11	PDYLGADQRK													Mascot
		1165.53	1165.67		0.1371	118	1	10	MPDYLGADQR													Mascot
		1281.64	1281.6		-0.0487	-38	256	265	MVRELFEMAR													Mascot
		1393.7	1393.57		-0.1322	-95	228	239	AVANRTDACFIR								Carbamidomethyl (C)[9]					Mascot
		1697.94	1697.83		-0.1117	-66	44	57	QIKQVEDDIQQLLK													Mascot
		2758.26	2758.17		-0.0879	-32	157	181	IDPTVTMMQVEEKPDVTY								Oxidation (M)[7]					Mascot
									SDVGGCK
		2774.26	2774.17		-0.0866	-31	157	181	IDPTVTMMQVEEKPDVTY								Oxidation (M)[7,8]					Mascot
									SDVGGCK
	7	Nasal embryonic luteinizing hormone-releasing						NELF_MOUSE		60255.5	9.12		9		34	0	13	0
		hormone factor OS=Mus musculus GN=Nelf PE=2
		SV=1
		Peptide Information
		Calc. Mass		Obsrv. Mass	± da	± ppm	Start	End	Sequence					Ion	C. I. %		Modification				Rank	Result Type
							Seq.	Seq.						Score
		850.481	850.486		0.0048	6	446	452	LSRLMSK								Oxidation (M)[5]					Mascot
		996.467	996.533		0.0662	66	13	22	SEAMSSVAAK								Oxidation (M)[4]					Mascot
		1075.61	1075.53		-0.0896	-83	360	368	AEYIPTIIR													Mascot
		1075.61	1075.53		-0.0896	-83	360	368	AEYIPTIIR													Mascot
		1234.56	1234.64		0.081	66	436	444	EEDMIHFWK													Mascot
		1274.64	1274.66		0.0189	15	252	262	RENDSASVIQR													Mascot
		1274.64	1274.66		0.0189	15	252	262	RENDSASVIQR				13		0							Mascot
		1390.66	1390.73		0.0755	54	436	445	EEDMIHFWKR													Mascot
		1541.71	1541.74		0.0353	23	288	300	SFSRSWSDPTPMK								Oxidation (M)[12]					Mascot
		1557.71	1557.8		0.0857	55	168	182	ECPGCAQLVPGPSSR								Carbamidomethyl (C)[2]					Mascot
		3209.59	3209.42		-0.1709	-53	370	396	DDPSIIPILYDHEHATFEDI													Mascot
									LEEIEKK
	8	Protein flightless-1 homolog OS=Mus musculus GN=Flii						FLII_MOUSE		144712	5.75		15		34	0
		PE=1 SV=1
		Peptide Information
		Calc. Mass		Obsrv. Mass	± da	± ppm	Start	End	Sequence					Ion	C. I. %		Modification				Rank	Result Type
							Seq.	Seq.						Score
		813.509	813.39		-0.1189	-146	1039	1044	KFIIHR													Mascot
		829.479	829.385		-0.0942	-114	1165	1170	HTRLFR													Mascot
		856.536	856.465		-0.0712	-83	345	351	LVLNKNR													Mascot
		870.531	870.497		-0.0337	-39	1040	1046	FIIHRGK													Mascot
		996.493	996.533		0.0398	40	1168	1175	LFRCSNEK													Mascot
		1051.51	1051.64		0.1392	132	12	21	GVDLSGNDFK													Mascot
		1274.68	1274.66		-0.0137	-11	279	290	NQLTSLPSAICK													Mascot
		1274.68	1274.66		-0.0137	-11	279	290	NQLTSLPSAICK													Mascot
		1281.64	1281.6		-0.0412	-32	570	580	NYLGAECRTVR													Mascot
		1390.74	1390.73		-0.0072	-5	238	249	VPECLYTLPSLR													Mascot
		1448.74	1448.82		0.0791	55	444	456	QVLKGMSDVAQEK								Oxidation (M)[6]					Mascot
		1715.87	1715.75		-0.1199	-70	1018	1031	LEVVRMTQQQENPK								Oxidation (M)[6]					Mascot
		1715.87	1715.75		-0.1199	-70	1018	1031	LEVVRMTQQQENPK								Oxidation (M)[6]					Mascot
		1833.86	1833.7		-0.1572	-86	1118	1133	LAEDILNTMFDASYSK								Oxidation (M)[9]					Mascot
		2225.09	2224.96		-0.1292	-58	103	121	LDDLSVLDLSHNQLTECP								Carbamidomethyl (C)[17]					Mascot
									R
		3209.66	3209.42		-0.2444	-76	251	278	LNLSSNQIAELSLCIDQW													Mascot
									VHLETLNLSR
		3288.44	3288.37		-0.0691	-21	965	992	EGEEAAAEAEEKQPEED													Mascot
									FQCIVYFWQGR
	9	Actin-like protein 10 OS=Mus musculus GN=Actl10						ACL10_MOUSE		37734.2	8.73		6		34	0	17	0
		PE=3 SV=1
		Peptide Information
		Calc. Mass		Obsrv. Mass	± da	± ppm	Start	End	Sequence					Ion	C. I. %		Modification				Rank	Result Type
							Seq.	Seq.						Score
		864.469	864.456		-0.013	-15	217	223	LGSERFR													Mascot
		1279.58	1279.68		0.1049	82	280	289	MNLELEAQCR								Carbamidomethyl (C)[9], Oxidation (M)[1]					Mascot
		1413.73	1413.66		-0.0701	-50	331	342	AMYQEHGPLLVR													Mascot
		1715.88	1715.75		-0.1253	-73	291	306	HGYPALQPCLVAHPGR													Mascot
		1715.88	1715.75		-0.1253	-73	291	306	HGYPALQPCLVAHPGR				17		0							Mascot
		2250.96	2251.09		0.1331	59	307	326	DTAVWTGGSMMASLNSF								Carbamidomethyl (C)[19], Oxidation					Mascot
									QCR								(M)[10,11]
		3272.67	3272.37		-0.2951	-90	9	40	SSSLMPSWDRPVLPGAP								Oxidation (M)[5]					Mascot
									GCELAGGVARAHPIK
	10	Serine/threonine-protein kinase 10 OS=Mus musculus						STK10_MOUSE		111836	6.71		17		34	0
		GN=Stk10 PE=1 SV=2
		Peptide Information
		Calc. Mass		Obsrv. Mass	± da	± ppm	Start	End	Sequence					Ion	C. I. %		Modification				Rank	Result Type
							Seq.	Seq.						Score
		850.409	850.486		0.0775	91	724	730	ERDCLSK													Mascot
		856.413	856.465		0.0518	60	1	7	MAFANFR													Mascot
		1034.55	1034.52		-0.0296	-29	790	797	MMEQLKVR													Mascot
		1062.62	1062.62		0.0052	5	269	277	DFLKIALDK													Mascot
		1075.53	1075.53		-0.003	-3	20	27	SREYEHVR													Mascot
		1075.53	1075.53		-0.003	-3	20	27	SREYEHVR													Mascot
		1160.54	1160.48		-0.0588	-51	681	689	QKMEEHSQK								Oxidation (M)[3]					Mascot
		1162.58	1162.61		0.0305	26	96	105	LLGAYYYDGK													Mascot
		1187.63	1187.6		-0.0237	-20	922	931	ALEEDLNQKK													Mascot
		1187.63	1187.6		-0.0237	-20	921	930	KALEEDLNQK													Mascot
		1340.64	1340.76		0.1123	84	786	795	YNQRMMEQLK													Mascot
		1393.69	1393.57		-0.121	-87	887	897	CHLLVEHETQK								Carbamidomethyl (C)[1]					Mascot
		1448.74	1448.82		0.0777	54	586	596	HELQLEQMHKR													Mascot
		1541.78	1541.74		-0.0399	-26	940	953	LSEEAEPRPTTPSK													Mascot
		1636.89	1636.7		-0.1919	-117	531	545	RFVVDGVEVSITTSK													Mascot
		1810.9	1810.87		-0.0307	-17	607	620	FYDVELENLERQQK													Mascot
		1810.9	1810.87		-0.0307	-17	607	620	FYDVELENLERQQK													Mascot
		2573.22	2573.06		-0.1643	-64	189	210	RDSFIGTPYWMAPEVVL													Mascot
									CETMK
		2589.22	2589.05		-0.1709	-66	189	210	RDSFIGTPYWMAPEVVL								Oxidation (M)[11]					Mascot
									CETMK
		3209.37	3209.42		0.0467	15	861	886	HENQMRDMVAQCESNM								Carbamidomethyl (C)[12], Oxidation (M)[5,8]					Mascot
									SELQQLQNEK
Gel Idx/Pos			33/B6						Instr./Gel Origin			BA2060/120921A						Process Status		Analysis Succeeded
Plate [#] Name			[1] 22762						Instrument Sample Name									Spectra		11
Rank		Protein Name						Accession No.		Protein MW	Protein		Pep.		Protein	Protein	Total Ion	Total Ion
											PI		Count		Score	Score	Score	C. I. %
																C. I. %
	1	Delta-1-pyrroline-5-carboxylate synthase OS=Mus						P5CS_MOUSE		87211.9	7.18		21		183	100	79	100
		musculus GN=Aldh18a1 PE=2 SV=2
		Peptide Information
		Calc. Mass		Obsrv. Mass	± da	± ppm	Start	End	Sequence					Ion	C. I. %		Modification				Rank	Result Type
							Seq.	Seq.						Score
		956.589	956.527		-0.0615	-64	433	441	LNSLAIGLR													Mascot
		996.498	996.534		0.0359	36	1	7	MLRHMHR								Oxidation (M)[1]					Mascot
		996.498	996.534		0.0359	36	1	7	MLRHMHR								Oxidation (M)[1]					Mascot
		1047.49	1047.5		0.0134	13	85	94	GDECGLALGR								Carbamidomethyl (C)[4]					Mascot
		1104.58	1104.46		-0.1228	-111	301	311	SRVGLGGMEAK													Mascot
		1203.6	1203.52		-0.0796	-66	376	385	MLATLEPEQR								Oxidation (M)[1]					Mascot
		1279.71	1279.68		-0.0287	-22	202	212	NLNGTLHELLR													Mascot
		1293.68	1293.58		-0.1002	-77	733	745	FGLGAEVGISTSR													Mascot
		1365.73	1365.64		-0.0913	-67	782	792	YLHENLPVPQR													Mascot
		1450.85	1450.76		-0.0905	-62	127	138	LRHEILLSQSVR													Mascot
		1461.78	1461.68		-0.0979	-67	627	638	TPLFDQIIDMLR													Mascot
		1475.74	1475.64		-0.0977	-66	650	662	FASYLTFSPSEVK													Mascot
		1477.77	1477.67		-0.0984	-67	627	638	TPLFDQIIDMLR								Oxidation (M)[10]					Mascot
		1740.88	1740.84		-0.0385	-22	111	126	EMMLVTSGAVAFGKQR								Oxidation (M)[2]					Mascot
		1740.96	1740.84		-0.1216	-70	95	110	LASIVEQVSVLQNQGR				66		99.997							Mascot
		1772.04	1771.92		-0.1239	-70	515	530	ILHLLTQEALSIHGVK													Mascot
		2029.03	2028.88		-0.1472	-73	283	300	LIDIFYPGDQQSVTFGTK													Mascot
		2030.98	2030.86		-0.1164	-57	606	622	CEYPAACNALETLLIHR								Carbamidomethyl (C)[1,7]					Mascot
		2074.02	2073.87		-0.1536	-74	531	547	EAIQLVNTREEVEDLCR								Carbamidomethyl (C)[16]					Mascot
		2481.21	2481.03		-0.1805	-73	349	371	VGTFFSEVKPAGPTVEQ								Oxidation (M)[21]					Mascot
									QGEMAR
		2486.16	2485.98		-0.1734	-70	706	726	TAEFFLQHVDSACVFWN				15		0		Carbamidomethyl (C)[13]					Mascot
									ASTR
		2486.16	2485.98		-0.1734	-70	706	726	TAEFFLQHVDSACVFWN								Carbamidomethyl (C)[13]					Mascot
									ASTR
		2593.14	2592.98		-0.1526	-59	573	596	GIPVMGHSEGICHMYVD								Oxidation (M)[5,14]					Mascot
									SEASVDK
		2609.3	2609.12		-0.1819	-70	348	371	KVGTFFSEVKPAGPTVE								Oxidation (M)[22]					Mascot
									QQGEMAR
	2	Dynamin-like 120 kDa protein, mitochondrial OS=Mus						OPA1_MOUSE		111270	7.18		13		41	0	15	0
		musculus GN=Opa1 PE=1 SV=1
		Peptide Information
		Calc. Mass		Obsrv. Mass	± da	± ppm	Start	End	Sequence					Ion	C. I. %		Modification				Rank	Result Type
							Seq.	Seq.						Score
		985.471	985.447		-0.0239	-24	774	779	RWMYWK								Oxidation (M)[3]					Mascot
		996.457	996.534		0.0764	77	859	865	GFYYYQR													Mascot
		996.457	996.534		0.0764	77	859	865	GFYYYQR													Mascot
		1104.52	1104.46		-0.0619	-56	835	842	DTWHQVYR													Mascot
		1203.56	1203.52		-0.0399	-33	690	699	GKEHDDIFDK													Mascot
		1279.61	1279.68		0.0697	54	317	328	GSGEMMTRSPVK													Mascot
		1655.9	1655.66		-0.2386	-144	820	834	NLESRGVEVDPSLIK													Mascot
		1753.87	1753.74		-0.1212	-69	615	627	HWEEILQQSLWER													Mascot
		1793.87	1793.75		-0.1239	-69	669	683	AVEVAWETLQEEFSR				15		0							Mascot
		1793.87	1793.75		-0.1239	-69	669	683	AVEVAWETLQEEFSR													Mascot
		1869.98	1869.85		-0.1311	-70	154	171	KALPSSEDLASLAPDLDK													Mascot
		2029.98	2029.89		-0.0941	-46	801	818	VNDEHPAYLASDEITTVR													Mascot
		2142.1	2141.95		-0.1436	-67	825	842	GVEVDPSLIKDTWHQVY													Mascot
									R
		2233.12	2232.93		-0.1919	-86	536	554	AHQVTTRNLSLAVSDCF								Carbamidomethyl (C)[16]					Mascot
									WK
		2593.17	2592.98		-0.1846	-71	506	527	GNSSESIEAIREYEEEFF													Mascot
									QNSK
	3	Thioredoxin OS=Mus musculus GN=Txn PE=1 SV=3						THIO_MOUSE		11667.6	4.8		6		40	0
		Peptide Information
		Calc. Mass		Obsrv. Mass	± da	± ppm	Start	End	Sequence					Ion	C. I. %		Modification				Rank	Result Type
							Seq.	Seq.						Score
		816.519	816.555		0.0362	44	2	8	VKLIESK													Mascot
		816.519	816.555		0.0362	44	2	8	VKLIESK													Mascot
		996.488	996.534		0.0454	46	97	105	LEASITEYA													Mascot
		996.488	996.534		0.0454	46	97	105	LEASITEYA													Mascot
		1165.58	1165.67		0.0825	71	86	96	VGEFSGANKEK													Mascot
		1165.58	1165.67		0.0825	71	86	96	VGEFSGANKEK													Mascot
		1237.54	1237.54		0.0063	5	73	81	CMPTFQFYK								Carbamidomethyl (C)[1], Oxidation (M)[2]					Mascot
		1365.63	1365.64		0.0032	2	73	82	CMPTFQFYKK								Carbamidomethyl (C)[1], Oxidation (M)[2]					Mascot
		1681.81	1681.65		-0.1573	-94	22	36	LVVVDFSATWCGPCK								Carbamidomethyl (C)[11]					Mascot
		1681.81	1681.65		-0.1573	-94	22	36	LVVVDFSATWCGPCK								Carbamidomethyl (C)[11]					Mascot
	4	Pyruvate kinase isozymes R/L OS=Mus musculus						KPYR_MOUSE		62269.6	6.63		10		36	0
		GN=Pklr PE=2 SV=1
		Peptide Information
		Calc. Mass		Obsrv. Mass	± da	± ppm	Start	End	Sequence					Ion	C. I. %		Modification				Rank	Result Type
							Seq.	Seq.						Score
		800.499	800.558		0.0592	74	491	498	AAVIAVTR													Mascot
		816.457	816.555		0.0978	120	291	298	ASDVVAVR													Mascot
		816.457	816.555		0.0978	120	291	298	ASDVVAVR													Mascot
		842.43	842.461		0.0304	36	420	426	MQHAIAR								Oxidation (M)[1]					Mascot
		1293.72	1293.58		-0.1375	-106	349	359	VFLAQKMMIGR													Mascot
		1475.85	1475.64		-0.2028	-137	217	229	IYIDDGLISLVVR													Mascot
		1740.92	1740.84		-0.0828	-48	411	426	GSFPVEAVKMQHAIAR													Mascot
		1740.92	1740.84		-0.0828	-48	411	426	GSFPVEAVKMQHAIAR													Mascot
		1869.91	1869.85		-0.0592	-32	322	337	KFDEILEVSDGIMMAR								Oxidation (M)[13]					Mascot
		2014.05	2013.83		-0.2214	-110	199	216	TVWVDYHNITQVVAVGG													Mascot
									R
		2142.1	2141.95		-0.1475	-69	2	18	SVQENELPQQLWPWIFK													Mascot
		2481.15	2481.03		-0.1209	-49	386	410	AETSDVANAVLDGADCIM													Mascot
									LSGETAK
	5	Aspartate aminotransferase, cytoplasmic OS=Mus						AATC_MOUSE		46218.5	6.68		9		35	0
		musculus GN=Got1 PE=1 SV=3
		Peptide Information
		Calc. Mass		Obsrv. Mass	± da	± ppm	Start	End	Sequence					Ion	C. I. %		Modification				Rank	Result Type
							Seq.	Seq.						Score
		800.499	800.558		0.0592	74	340	346	ARLEALK													Mascot
		842.4	842.461		0.0602	71	27	33	DDPDPRK													Mascot
		850.434	850.488		0.0543	64	284	290	VLSQMEK								Oxidation (M)[5]					Mascot
		860.462	860.579		0.1162	135	319	325	EWKGNVK													Mascot
		860.462	860.579		0.1162	135	319	325	EWKGNVK													Mascot
		886.536	886.498		-0.0377	-43	268	276	VGNLTVVGK													Mascot
		948.526	948.627		0.1009	106	34	42	VNLGVGAYR													Mascot
		996.485	996.534		0.0485	49	388	396	INMCGLTTK								Oxidation (M)[3]					Mascot
		996.485	996.534		0.0485	49	388	396	INMCGLTTK								Oxidation (M)[3]					Mascot
		1771.82	1771.92		0.0969	55	155	167	DIRPYCYWDAEKR								Carbamidomethyl (C)[6]					Mascot
		2074.09	2073.87		-0.2239	-108	379	396	HIYLLPSGRINMCGLTTK								Carbamidomethyl (C)[13]					Mascot
	6	2-oxoglutarate dehydrogenase, mitochondrial OS=Mus						ODO1_MOUSE		116374	6.36		10		35	0	16	0
		musculus GN=Ogdh PE=1 SV=3
		Peptide Information
		Calc. Mass		Obsrv. Mass	± da	± ppm	Start	End	Sequence					Ion	C. I. %		Modification				Rank	Result Type
							Seq.	Seq.						Score
		886.551	886.498		-0.0529	-60	845	851	QILLPFR													Mascot
		1047.57	1047.5		-0.0712	-68	980	988	AKPVWYAGR													Mascot
		1237.62	1237.54		-0.0801	-65	500	509	DVVVDLVCYR								Carbamidomethyl (C)[8]					Mascot
		1450.71	1450.76		0.0477	33	454	466	MARSSPYPTDVAR													Mascot
		1475.65	1475.64		-0.0031	-2	390	402	AEQFYCGDTEGKK													Mascot
		1530.78	1530.72		-0.0682	-45	1009	1021	FLDTAFDLDAFKK													Mascot
		1681.76	1681.65		-0.1136	-68	870	883	TSFDEMLPGTHFQR				16		0		Oxidation (M)[6]					Mascot
		1681.76	1681.65		-0.1136	-68	870	883	TSFDEMLPGTHFQR								Oxidation (M)[6]					Mascot
		1869.98	1869.85		-0.1325	-71	620	637	VASSVPVENFTIHGGLSR													Mascot
		2156.03	2155.88		-0.1536	-71	583	600	HWLDSPWPGFFTLDGQP													Mascot
									R
		2760.44	2760.33		-0.1074	-39	578	600	ILHIKHWLDSPWPGFFTL													Mascot
									DGQPR
	7	Elongator complex protein 1 OS=Mus musculus						ELP1_MOUSE		149489	5.67		16		34	0
		GN=Ikbkap PE=2 SV=2
		Peptide Information
		Calc. Mass		Obsrv. Mass	± da	± ppm	Start	End	Sequence					Ion	C. I. %		Modification				Rank	Result Type
							Seq.	Seq.						Score
		850.38	850.488		0.108	127	1183	1189	YSHSNSR													Mascot
		870.523	870.486		-0.0374	-43	708	714	LILQMPR													Mascot
		886.518	886.498		-0.0199	-22	708	714	LILQMPR								Oxidation (M)[5]					Mascot
		956.52	956.527		0.0072	8	1096	1102	LVYKYDR													Mascot
		985.531	985.447		-0.0838	-85	40	48	GLTEVDPVR													Mascot
		1047.5	1047.5		-0.0018	-2	1321	1328	MDPRSQWK													Mascot
		1080.59	1080.69		0.1019	94	733	740	WLDKLMFK													Mascot
		1237.68	1237.54		-0.1383	-112	917	926	EYLPFLNTLK													Mascot
		1365.78	1365.64		-0.1416	-104	917	927	EYLPFLNTLKK													Mascot
		1448.7	1448.82		0.1221	84	406	417	QTVVPPPMCTYR								Carbamidomethyl (C)[9]					Mascot
		1461.67	1461.68		0.0104	7	737	747	LMFKEAFECMR								Carbamidomethyl (C)[9]					Mascot
		1477.66	1477.67		0.01	7	737	747	LMFKEAFECMR								Carbamidomethyl (C)[9], Oxidation (M)[2]					Mascot
		1655.67	1655.66		-0.0154	-9	368	379	YLCCDWHWTTDR								Carbamidomethyl (C)[3]					Mascot
		1740.91	1740.84		-0.0716	-41	344	358	NQIVSLLWDPVTPCR													Mascot
		1740.91	1740.84		-0.0716	-41	344	358	NQIVSLLWDPVTPCR													Mascot
		1869.95	1869.85		-0.0995	-53	673	690	MLQAALSGSHEASGEILR													Mascot
		2014.04	2013.83		-0.2096	-104	673	691	MLQAALSGSHEASGEILR								Oxidation (M)[1]					Mascot
									K
		2092	2091.97		-0.0276	-13	817	834	LDLICDAMRAAMEAINPR								Carbamidomethyl (C)[5], Oxidation (M)[8,12]					Mascot
		2211.05	2210.95		-0.1035	-47	451	472	CGDKPNMDSTVKLGAVG								Oxidation (M)[7]					Mascot
									GNGFK
	8	Tetratricopeptide repeat protein 12 OS=Mus musculus						TTC12_MOUSE		78703.4	5.47		12		34	0
		GN=Ttc12 PE=2 SV=1
		Peptide Information
		Calc. Mass		Obsrv. Mass	± da	± ppm	Start	End	Sequence					Ion	C. I. %		Modification				Rank	Result Type
							Seq.	Seq.						Score
		842.462	842.461		-0.0012	-1	199	205	IEEINPK													Mascot
		864.352	864.469		0.1172	136	1	7	MADDQER													Mascot
		1051.56	1051.65		0.0849	81	343	351	LLPSFMTSR													Mascot
		1051.56	1051.65		0.0849	81	343	351	LLPSFMTSR													Mascot
		1062.6	1062.63		0.0304	29	523	531	KCLSLLNSK								Carbamidomethyl (C)[2]					Mascot
		1475.78	1475.64		-0.1347	-91	674	686	LCTAEPRFAAQLR													Mascot
		1681.82	1681.65		-0.1677	-100	283	297	TYGGFSTISDHEVIR													Mascot
		1681.82	1681.65		-0.1677	-100	283	297	TYGGFSTISDHEVIR													Mascot
		1793.82	1793.75		-0.0692	-39	45	58	LLLMEREQEEDGCR								Carbamidomethyl (C)[13], Oxidation (M)[4]					Mascot
		1793.82	1793.75		-0.0692	-39	45	58	LLLMEREQEEDGCR								Carbamidomethyl (C)[13], Oxidation (M)[4]					Mascot
		2029.09	2028.88		-0.2119	-104	653	673	LAGSDSKETGVQLNAGIA													Mascot
									LGK
		2156.16	2155.88		-0.2833	-131	681	699	FAAQLRELHGIQVLNSTM													Mascot
									K
		2225.12	2224.96		-0.1577	-71	465	483	KHMIAHEEFGNACLDLLV								Carbamidomethyl (C)[13]					Mascot
									K
		2225.12	2224.96		-0.1577	-71	465	483	KHMIAHEEFGNACLDLLV								Carbamidomethyl (C)[13]					Mascot
									K
		2298.11	2298.01		-0.1074	-47	379	398	HLDMTQLCEALLSFLAFS								Oxidation (M)[4]					Mascot
									DK
		2486.27	2485.98		-0.2918	-117	441	464	ITSPSALCQCIALLGNISA								Carbamidomethyl (C)[8]					Mascot
									EPTAR
		2486.27	2485.98		-0.2918	-117	441	464	ITSPSALCQCIALLGNISA								Carbamidomethyl (C)[8]					Mascot
									EPTAR
	9	MAP7 domain-containing protein 3 OS=Mus musculus						MA7D3_MOUSE		98169.7	9.44		12		33	0
		GN=Map7d3 PE=2 SV=1
		Peptide Information
		Calc. Mass		Obsrv. Mass	± da	± ppm	Start	End	Sequence					Ion	C. I. %		Modification				Rank	Result Type
							Seq.	Seq.						Score
		842.408	842.461		0.0529	63	739	745	YSMIQGK								Oxidation (M)[3]					Mascot
		850.489	850.488		-0.0008	-1	688	694	MLSMKLK													Mascot
		882.479	882.513		0.0348	39	688	694	MLSMKLK								Oxidation (M)[1,4]					Mascot
		904.473	904.602		0.1285	142	301	308	VKEDASQK													Mascot
		956.578	956.527		-0.0503	-53	234	242	TPVAAKLEK													Mascot
		1062.51	1062.63		0.1217	115	806	815	SNKESPADSK													Mascot
		1080.63	1080.69		0.063	58	270	279	ITIEVPSPPK													Mascot
		1293.67	1293.58		-0.0924	-71	292	302	LQTMDDISKVK								Oxidation (M)[4]					Mascot
		1343.63	1343.68		0.0457	34	447	456	QPLCHIPCYR								Carbamidomethyl (C)[4,8]					Mascot
		1530.67	1530.72		0.048	31	192	205	GDMQHVDNTPGMTK													Mascot
		2211.11	2210.95		-0.1616	-73	764	784	TKEGSTAIRPTQSASSNP													Mascot
									NHK
		2285.06	2285.01		-0.0525	-23	1	21	MADPTFAATSSSTSFRGL								Oxidation (M)[1]					Mascot
									HER
		2593.27	2592.98		-0.2835	-109	210	233	YVTAPVFSSDEIKSSAMF													Mascot
									CKPSAK
		2609.26	2609.12		-0.1417	-54	210	233	YVTAPVFSSDEIKSSAMF								Oxidation (M)[17]					Mascot
									CKPSAK
	10	Zinc finger protein 580 OS=Mus musculus GN=Znf580						ZN580_MOUSE		18824.6	10.13		6		32	0
		PE=2 SV=1
		Peptide Information
		Calc. Mass		Obsrv. Mass	± da	± ppm	Start	End	Sequence					Ion	C. I. %		Modification				Rank	Result Type
							Seq.	Seq.						Score
		842.459	842.461		0.0014	2	131	137	RSSHLSR													Mascot
		985.387	985.447		0.0609	62	91	99	GYSCPECAR													Mascot
		1461.72	1461.68		-0.0411	-28	146	158	AGPPHTCPLCPRR								Carbamidomethyl (C)[7]					Mascot
		1475.74	1475.64		-0.0918	-62	144	157	ARAGPPHTCPLCPR													Mascot
		1540.8	1540.62		-0.1772	-115	158	170	RFQDAAELAQHVR													Mascot
		1869.87	1869.85		-0.0242	-13	91	106	GYSCPECARVFASPLR								Carbamidomethyl (C)[4,7]					Mascot
Gel Idx/Pos			34/B7						Instr./Gel Origin			BA2060/120921A						Process Status		Analysis Succeeded
Plate [#] Name			[1] 22762						Instrument Sample Name									Spectra		11
Rank		Protein Name						Accession No.		Protein MW	Protein		Pep.		Protein	Protein	Total Ion	Total Ion
											PI		Count		Score	Score	Score	C. I. %
																C. I. %
	1	Delta-1-pyrroline-5-carboxylate synthase OS=Mus						P5CS_MOUSE		87211.9	7.18		25		234	100	91	100
		musculus GN=Aldh18a1 PE=2 SV=2
		Peptide Information
		Calc. Mass		Obsrv. Mass	± da	± ppm	Start	End	Sequence					Ion	C. I. %		Modification				Rank	Result Type
							Seq.	Seq.						Score
		952.619	952.562		-0.0575	-60	551	558	IIDLIIPR													Mascot
		956.589	956.534		-0.0548	-57	433	441	LNSLAIGLR													Mascot
		996.498	996.535		0.0373	37	1	7	MLRHMHR								Oxidation (M)[1]					Mascot
		996.498	996.535		0.0373	37	1	7	MLRHMHR								Oxidation (M)[1]					Mascot
		1020.55	1020.48		-0.0664	-65	56	64	AHGKPFAHR													Mascot
		1047.49	1047.48		-0.006	-6	85	94	GDECGLALGR								Carbamidomethyl (C)[4]					Mascot
		1104.58	1104.46		-0.1195	-108	301	311	SRVGLGGMEAK													Mascot
		1203.6	1203.52		-0.08	-66	376	385	MLATLEPEQR								Oxidation (M)[1]					Mascot
		1232.62	1232.55		-0.0691	-56	442	453	QIAASSQESVGR													Mascot
		1279.71	1279.69		-0.0247	-19	202	212	NLNGTLHELLR													Mascot
		1293.68	1293.59		-0.0912	-70	733	745	FGLGAEVGISTSR													Mascot
		1365.73	1365.64		-0.0856	-63	782	792	YLHENLPVPQR													Mascot
		1365.73	1365.64		-0.0856	-63	782	792	YLHENLPVPQR				42		99.284							Mascot
		1450.85	1450.76		-0.0924	-64	127	138	LRHEILLSQSVR													Mascot
		1450.85	1450.76		-0.0924	-64	127	138	LRHEILLSQSVR													Mascot
		1461.78	1461.68		-0.096	-66	627	638	TPLFDQIIDMLR													Mascot
		1475.74	1475.65		-0.0952	-65	650	662	FASYLTFSPSEVK													Mascot
		1477.77	1477.67		-0.1027	-69	627	638	TPLFDQIIDMLR								Oxidation (M)[10]					Mascot
		1678.79	1678.68		-0.1086	-65	691	705	YGSSHTDVIVTENEK													Mascot
		1740.88	1740.84		-0.0384	-22	111	126	EMMLVTSGAVAFGKQR								Oxidation (M)[2]					Mascot
		1740.96	1740.84		-0.1215	-70	95	110	LASIVEQVSVLQNQGR				51		99.906							Mascot
		1772.04	1771.91		-0.1287	-73	515	530	ILHLLTQEALSIHGVK													Mascot
		2029.03	2028.88		-0.1489	-73	283	300	LIDIFYPGDQQSVTFGTK													Mascot
		2074.02	2073.87		-0.1531	-74	531	547	EAIQLVNTREEVEDLCR								Carbamidomethyl (C)[16]					Mascot
		2361.13	2360.95		-0.1841	-78	603	622	DSKCEYPAACNALETLLI								Carbamidomethyl (C)[4,10]					Mascot
									HR
		2481.21	2481.03		-0.1775	-72	349	371	VGTFFSEVKPAGPTVEQ								Oxidation (M)[21]					Mascot
									QGEMAR
		2486.16	2485.98		-0.1766	-71	706	726	TAEFFLQHVDSACVFWN								Carbamidomethyl (C)[13]					Mascot
									ASTR
		2593.14	2592.98		-0.1587	-61	573	596	GIPVMGHSEGICHMYVD								Oxidation (M)[5,14]					Mascot
									SEASVDK
		2609.3	2609.12		-0.1779	-68	348	371	KVGTFFSEVKPAGPTVE								Oxidation (M)[22]					Mascot
									QQGEMAR
	2	Partitioning defective 3 homolog OS=Mus musculus						PARD3_MOUSE		148983	8.05		17		43	19.284
		GN=Pard3 PE=1 SV=2
		Peptide Information
		Calc. Mass		Obsrv. Mass	± da	± ppm	Start	End	Sequence					Ion	C. I. %		Modification				Rank	Result Type
							Seq.	Seq.						Score
		838.424	838.488		0.064	76	3	9	VTVCFGR								Carbamidomethyl (C)[4]					Mascot
		850.442	850.487		0.0448	53	1214	1220	QYSSLPR													Mascot
		850.442	850.487		0.0448	53	1214	1220	QYSSLPR													Mascot
		856.561	856.47		-0.0919	-107	460	466	LNIQLKK													Mascot
		1047.54	1047.48		-0.0536	-51	684	691	ISRCNELR								Carbamidomethyl (C)[4]					Mascot
		1232.55	1232.55		0.0061	5	382	392	FSPDSHCVANR													Mascot
		1237.66	1237.54		-0.1228	-99	393	404	SVANNAPQALPR													Mascot
		1280.66	1280.66		-0.0026	-2	1307	1318	QDVPPSPSQVAR													Mascot
		1293.59	1293.59		0.0027	2	1075	1084	DYAEIQDFHR													Mascot
		1334.65	1334.8		0.1527	114	654	664	ANQEAMETLRR								Oxidation (M)[6]					Mascot
		1365.65	1365.64		-0.0063	-5	336	345	RFEQAQHMFR								Oxidation (M)[8]					Mascot
		1365.65	1365.64		-0.0063	-5	336	345	RFEQAQHMFR								Oxidation (M)[8]					Mascot
		1475.81	1475.65		-0.1599	-108	523	535	SQEEVVSLLRSTK													Mascot
		1771.8	1771.91		0.116	65	957	972	ESVSTSSDQPSYSLER													Mascot
		1793.92	1793.75		-0.1681	-94	173	189	WSTTAGFLKQNTAGSPK													Mascot
		1864.83	1864.8		-0.0293	-16	1153	1167	QEFQQAKQDEDVEDR													Mascot
		2593.33	2592.98		-0.3474	-134	585	609	EFLTFEVPLNDSGSAGLG													Mascot
									VSVKGNR
		2609.25	2609.12		-0.1264	-48	687	710	CNELRSPGSPAAPELPIE													Mascot
									TELDDR
		3338.34	3338.51		0.168	50	928	956	SYDKPMVDDDDEGMETL								Oxidation (M)[6]					Mascot
									EEDTEESSRSGR
	3	Keratin, type II cytoskeletal 2 oral OS=Mus musculus						K22O_MOUSE		62806	8.68		11		39	0
		GN=Krt76 PE=2 SV=1
		Peptide Information
		Calc. Mass		Obsrv. Mass	± da	± ppm	Start	End	Sequence					Ion	C. I. %		Modification				Rank	Result Type
							Seq.	Seq.						Score
		952.437	952.562		0.1245	131	257	263	YEEEINR													Mascot
		996.445	996.535		0.0897	90	277	285	DVDGAFMNK													Mascot
		996.445	996.535		0.0897	90	277	285	DVDGAFMNK													Mascot
		1045.56	1045.5		-0.0674	-64	364	373	LGELQTTAGR													Mascot
		1104.6	1104.46		-0.1372	-124	66	77	SISISVAAGGSR													Mascot
		1133.56	1133.64		0.0757	67	471	479	KLLEGEECR								Carbamidomethyl (C)[8]					Mascot
		1280.65	1280.66		0.0086	7	343	353	AQYEDIAQKSK													Mascot
		1293.65	1293.59		-0.0582	-45	380	390	STKSEIMDLNR													Mascot
		1334.71	1334.8		0.0945	71	264	275	RTAAENEFVGLK													Mascot
		1793.93	1793.75		-0.1752	-98	66	85	SISISVAAGGSRAGGFSG													Mascot
									GR
		1864.88	1864.8		-0.0802	-43	404	419	KQNTNMQTSIAEAEQR								Oxidation (M)[6]					Mascot
		2073.98	2073.87		-0.1094	-53	575	594	GGSSSVQFSQTTSSSQQ													Mascot
									RSK
	4	Tetratricopeptide repeat protein 12 OS=Mus musculus						TTC12_MOUSE		78703.4	5.47		13		38	0
		GN=Ttc12 PE=2 SV=1
		Peptide Information
		Calc. Mass		Obsrv. Mass	± da	± ppm	Start	End	Sequence					Ion	C. I. %		Modification				Rank	Result Type
							Seq.	Seq.						Score
		838.449	838.488		0.0388	46	299	305	CLFLTGK								Carbamidomethyl (C)[1]					Mascot
		842.462	842.459		-0.0023	-3	199	205	IEEINPK													Mascot
		864.352	864.468		0.1162	134	1	7	MADDQER													Mascot
		1051.56	1051.65		0.0874	83	343	351	LLPSFMTSR													Mascot
		1051.56	1051.65		0.0874	83	343	351	LLPSFMTSR													Mascot
		1062.6	1062.63		0.0287	27	523	531	KCLSLLNSK								Carbamidomethyl (C)[2]					Mascot
		1133.57	1133.64		0.0717	63	158	167	ALVDCDWALK													Mascot
		1475.78	1475.65		-0.1322	-90	674	686	LCTAEPRFAAQLR													Mascot
		1681.82	1681.65		-0.1701	-101	283	297	TYGGFSTISDHEVIR													Mascot
		1681.82	1681.65		-0.1701	-101	283	297	TYGGFSTISDHEVIR													Mascot
		1793.82	1793.75		-0.0657	-37	45	58	LLLMEREQEEDGCR								Carbamidomethyl (C)[13], Oxidation (M)[4]					Mascot
		2029.09	2028.88		-0.2136	-105	653	673	LAGSDSKETGVQLNAGIA													Mascot
									LGK
		2225.12	2224.96		-0.1584	-71	465	483	KHMIAHEEFGNACLDLLV								Carbamidomethyl (C)[13]					Mascot
									K
		2225.12	2224.96		-0.1584	-71	465	483	KHMIAHEEFGNACLDLLV								Carbamidomethyl (C)[13]					Mascot
									K
		2486.27	2485.98		-0.295	-119	441	464	ITSPSALCQCIALLGNISA								Carbamidomethyl (C)[8]					Mascot
									EPTAR
		3324.48	3324.51		0.035	11	466	492	HMIAHEEFGNACLDLLVK								Carbamidomethyl (C)[12,19], Oxidation					Mascot
									CEEDMDLFR								(M)[2,23]
	5	Pantothenate kinase 1 OS=Mus musculus GN=Pank1						PANK1_MOUSE		60053	8.32		11		38	0
		PE=1 SV=1
		Peptide Information
		Calc. Mass		Obsrv. Mass	± da	± ppm	Start	End	Sequence					Ion	C. I. %		Modification				Rank	Result Type
							Seq.	Seq.						Score
		838.416	838.488		0.0718	86	501	507	INMVSMK								Oxidation (M)[3]					Mascot
		842.368	842.459		0.0915	109	296	301	FEEDFR													Mascot
		856.479	856.47		-0.0092	-11	255	261	GNLHFIR													Mascot
		1047.57	1047.48		-0.0867	-83	53	62	GHQLPTAAPR													Mascot
		1062.51	1062.63		0.1153	109	81	89	DLQRGCQSR													Mascot
		1203.67	1203.52		-0.1467	-122	52	62	RGHQLPTAAPR													Mascot
		1280.73	1280.66		-0.0754	-59	236	246	TGIRDVHLELK													Mascot
		1868.9	1868.81		-0.0905	-48	278	295	NFSSLHTTLCATGGGAFK								Carbamidomethyl (C)[10]					Mascot
		1870.01	1869.85		-0.1616	-86	492	507	VVFVGNFLRINMVSMK								Oxidation (M)[12]					Mascot
		2760.41	2760.32		-0.0884	-32	467	491	ATLVTITNNIGSIARMCAL								Carbamidomethyl (C)[17]					Mascot
									NENIDR
		3324.55	3324.51		-0.0363	-11	383	415	VTGTSLGGGTFLGLCCLL								Oxidation (M)[30]					Mascot
									TGCETFEEALDMAAK
	6	Alpha-N-acetylgalactosaminidase OS=Mus musculus						NAGAB_MOUSE		47203.7	6.02		10		37	0
		GN=Naga PE=2 SV=2
		Peptide Information
		Calc. Mass		Obsrv. Mass	± da	± ppm	Start	End	Sequence					Ion	C. I. %		Modification				Rank	Result Type
							Seq.	Seq.						Score
		838.514	838.488		-0.0266	-32	91	97	LIPDPKR													Mascot
		1252.63	1252.49		-0.1404	-112	208	216	VCNLWRNYK								Carbamidomethyl (C)[2]					Mascot
		1293.56	1293.59		0.0282	22	405	415	DLGISTMMSHW								Oxidation (M)[7]					Mascot
		1334.75	1334.8		0.0541	41	224	234	SVLSILDWFVR													Mascot
		1343.66	1343.68		0.0229	17	25	35	TPPMGWLAWER													Mascot
		1771.79	1771.91		0.1217	69	48	61	NCISERLFMEMADR								Carbamidomethyl (C)[2]					Mascot
		2028.95	2028.88		-0.0696	-34	69	85	DLGYVYLNIDDCWIGGR								Carbamidomethyl (C)[12]					Mascot
		2211.07	2210.95		-0.125	-57	345	362	TDMPFRFHCSLLELNYPK													Mascot
		2233.17	2232.94		-0.2322	-104	268	287	AQMALWTVLAAPLLMST								Oxidation (M)[3,15]					Mascot
									DLR
		2284.09	2284.01		-0.083	-36	345	362	TDMPFRFHCSLLELNYPK								Carbamidomethyl (C)[9], Oxidation (M)[3]					Mascot
		2481.12	2481.03		-0.0866	-35	116	137	LGIYEDMGKMTCMGYPG								Carbamidomethyl (C)[12]					Mascot
									TTLDK
	7	Cysteine-rich with EGF-like domain protein 2 OS=Mus						CREL2_MOUSE		38193.8	4.49		8		37	0
		musculus GN=Creld2 PE=2 SV=1
		Peptide Information
		Calc. Mass		Obsrv. Mass	± da	± ppm	Start	End	Sequence					Ion	C. I. %		Modification				Rank	Result Type
							Seq.	Seq.						Score
		850.372	850.487		0.1142	134	203	210	TCSGPSNK								Carbamidomethyl (C)[2]					Mascot
		850.372	850.487		0.1142	134	203	210	TCSGPSNK								Carbamidomethyl (C)[2]					Mascot
		1237.61	1237.54		-0.0686	-55	39	49	FNQGMANTARK													Mascot
		1252.57	1252.49		-0.0857	-68	25	33	KPTMCQRCR								Carbamidomethyl (C)[5,8], Oxidation (M)[4]					Mascot
		1279.56	1279.69		0.1312	103	211	221	DCIQCEVGWAR													Mascot
		1681.83	1681.65		-0.1847	-110	34	48	TLVDKFNQGMANTAR								Oxidation (M)[10]					Mascot
		1681.83	1681.65		-0.1847	-110	34	48	TLVDKFNQGMANTAR								Oxidation (M)[10]					Mascot
		1740.66	1740.84		0.1765	101	188	202	NETHSICSACDESCK								Carbamidomethyl (C)[7,10]					Mascot
		1740.66	1740.84		0.1765	101	188	202	NETHSICSACDESCK								Carbamidomethyl (C)[7,10]					Mascot
		1771.81	1771.91		0.0999	56	172	187	GPLCIDCTDGFFSLQR													Mascot
		2224.95	2224.96		0.0091	4	203	221	TCSGPSNKDCIQCEVGW								Carbamidomethyl (C)[2,10,13]					Mascot
									AR
		2224.95	2224.96		0.0091	4	203	221	TCSGPSNKDCIQCEVGW								Carbamidomethyl (C)[2,10,13]					Mascot
									AR
	8	Exportin-5 OS=Mus musculus GN=Xpo5 PE=2 SV=1						XPO5_MOUSE		136883	5.57		12		36	0	14	0
		Peptide Information
		Calc. Mass		Obsrv. Mass	± da	± ppm	Start	End	Sequence					Ion	C. I. %		Modification				Rank	Result Type
							Seq.	Seq.						Score
		838.405	838.488		0.0826	99	661	666	DYERQK													Mascot
		952.511	952.562		0.0504	53	931	937	WHVINQR													Mascot
		1047.51	1047.48		-0.0245	-23	449	456	CVCRLDPK								Carbamidomethyl (C)[1,3]					Mascot
		1133.68	1133.64		-0.0376	-33	151	159	ELVMFILLR													Mascot
		1203.57	1203.52		-0.0444	-37	44	53	CPICVPCGLK								Carbamidomethyl (C)[1,4,7]					Mascot
		1475.63	1475.65		0.0211	14	705	718	SCDPAVEDPCGLNR													Mascot
		1601.88	1601.68		-0.1996	-125	1153	1167	LIAGCIGKPLGEQFR													Mascot
		1681.87	1681.65		-0.2172	-129	646	660	CALMEALVLVSNQFK								Oxidation (M)[4]					Mascot
		1681.87	1681.65		-0.2172	-129	646	660	CALMEALVLVSNQFK				14		0		Oxidation (M)[4]					Mascot
		1864.78	1864.8		0.0174	9	408	423	MGFPSKTDSPSCEYSR								Carbamidomethyl (C)[12], Oxidation (M)[1]					Mascot
		2028.94	2028.88		-0.062	-31	964	980	MLTREAMDLIMACCVSK								Carbamidomethyl (C)[13,14]					Mascot
		2194.24	2193.95		-0.289	-132	763	781	NPCTEQILRLLDNLLALVR													Mascot
		3338.74	3338.51		-0.2297	-69	632	660	QLLSNELLLTQMEKCALM								Oxidation (M)[12,18]					Mascot
									EALVLVSNQFK
	9	DNA repair and recombination protein RAD54B						RA54B_MOUSE		99274.9	8.56		13		36	0
		OS=Mus musculus GN=Rad54b PE=2 SV=1
		Peptide Information
		Calc. Mass		Obsrv. Mass	± da	± ppm	Start	End	Sequence					Ion	C. I. %		Modification				Rank	Result Type
							Seq.	Seq.						Score
		842.387	842.459		0.0729	87	207	213	CFSNPFK													Mascot
		1104.61	1104.46		-0.1512	-137	746	755	LLTTGTIEEK													Mascot
		1232.69	1232.55		-0.1347	-109	469	478	IYEEPIIISR													Mascot
		1279.64	1279.69		0.0441	34	351	360	EFQKWLGSER													Mascot
		1293.62	1293.59		-0.0292	-23	298	310	CGAILADEMGLGK								Oxidation (M)[9]					Mascot
		1334.71	1334.8		0.0945	71	4	16	SAAPSQVQGKSFK													Mascot
		1343.73	1343.68		-0.0524	-39	361	371	IKIFTVDQDHK													Mascot
		1461.77	1461.68		-0.0919	-63	836	848	SDALRPLSMSQLK								Oxidation (M)[9]					Mascot
		1678.76	1678.68		-0.0804	-48	280	293	DGIIFLYECVMGMR								Oxidation (M)[11,13]					Mascot
		1869.01	1868.81		-0.1997	-107	400	415	TIPFGLLICDEGHRLK								Carbamidomethyl (C)[9]					Mascot
		2073.95	2073.87		-0.0779	-38	207	224	CFSNPFKSVCQSTQAQG								Carbamidomethyl (C)[1,10]					Mascot
									K
		2760.46	2760.32		-0.1328	-48	311	334	TLQCISLIWTLQCQGPYG								Carbamidomethyl (C)[4,13]					Mascot
									GKPVIK
		3324.75	3324.51		-0.2407	-72	372	399	VEEFINSTFHSVLIISYEM													Mascot
									LLRSLDQIK
	10	Protein SDA1 homolog OS=Mus musculus GN=Sdad1						SDA1_MOUSE		79508.4	9.25		11		36	0
		PE=1 SV=1
		Peptide Information
		Calc. Mass		Obsrv. Mass	± da	± ppm	Start	End	Sequence					Ion	C. I. %		Modification				Rank	Result Type
							Seq.	Seq.						Score
		1051.5	1051.65		0.1456	138	425	433	DKNVMMSAR													Mascot
		1051.5	1051.65		0.1456	138	425	433	DKNVMMSAR													Mascot
		1133.49	1133.64		0.1476	130	648	655	QKNFMMMR								Oxidation (M)[5,6,7]					Mascot
		1165.57	1165.67		0.097	83	464	473	IQEYGELDAK													Mascot
		1165.57	1165.67		0.097	83	464	473	IQEYGELDAK													Mascot
		1365.77	1365.64		-0.1327	-97	98	108	MTFCKALILLR								Carbamidomethyl (C)[4]					Mascot
		1365.77	1365.64		-0.1327	-97	98	108	MTFCKALILLR								Carbamidomethyl (C)[4]					Mascot
		1448.74	1448.82		0.0822	57	386	399	NSGEVMTVGINAIK								Oxidation (M)[6]					Mascot
		1461.78	1461.68		-0.0999	-68	451	463	FRGKPTEASIEAR													Mascot
		1475.76	1475.65		-0.1163	-79	474	486	DYIPGAEVLELEK													Mascot
		1477.87	1477.67		-0.2044	-138	9	21	LPSNLPQLQNLIK													Mascot
		2486.25	2485.98		-0.2737	-110	157	178	VNVVLQNFMYTMLRDSN													Mascot
									ATAAK
		2593.3	2592.98		-0.322	-124	400	421	EITARCPLAMTEELLQDL								Carbamidomethyl (C)[6]					Mascot
									AQYK
		2609.29	2609.12		-0.1701	-65	400	421	EITARCPLAMTEELLQDL								Carbamidomethyl (C)[6], Oxidation (M)[10]					Mascot
									AQYK
		3338.59	3338.51		-0.0784	-23	55	82	ELAELVMFMAQIGQCYP								Carbamidomethyl (C)[15], Oxidation (M)[7]					Mascot
									EHLSNFPQELK
Gel Idx/Pos			35/B8						Instr./Gel Origin			BA2060/120921A						Process Status		Analysis Succeeded
Plate [#] Name			[1] 22762						Instrument Sample Name									Spectra		11
Rank		Protein Name						Accession No.		Protein MW	Protein		Pep.		Protein	Protein	Total Ion	Total Ion
											PI		Count		Score	Score	Score	C. I. %
																C. I. %
	1	ATP synthase subunit alpha, mitochondrial OS=Mus						ATPA_MOUSE		59715.6	9.22		24		1090	100	903	100
		musculus GN=Atp5a1 PE=1 SV=1
		Peptide Information
		Calc. Mass		Obsrv. Mass	± da	± ppm	Start	End	Sequence					Ion	C. I. %		Modification				Rank	Result Type
							Seq.	Seq.						Score
		815.462	815.414		-0.048	-59	208	214	ELIIGDR													Mascot
		860.502	860.444		-0.0585	-68	323	329	QMSLLLR													Mascot
		864.413	864.455		0.0419	48	263	270	LTDADAMK													Mascot
		876.497	876.445		-0.0522	-60	323	329	QMSLLLR								Oxidation (M)[2]					Mascot
		892.489	892.433		-0.0559	-63	435	441	LELAQYR				40		98.868							Mascot
		892.489	892.433		-0.0559	-63	435	441	LELAQYR													Mascot
		903.46	903.39		-0.0703	-78	187	194	EPMQTGIK													Mascot
		1000.58	1000.52		-0.0621	-62	74	83	VLSIGDGIAR													Mascot
		1026.59	1026.53		-0.0638	-62	195	204	AVDSLVPIGR													Mascot
		1026.59	1026.53		-0.0638	-62	195	204	AVDSLVPIGR				66		99.997							Mascot
		1149.62	1149.54		-0.0752	-65	494	503	GYLDKLEPSK													Mascot
		1287.69	1287.61		-0.0846	-66	306	316	HALIIYDDLSK													Mascot
		1316.74	1316.65		-0.0934	-71	219	230	TSIAIDTIINQK													Mascot
		1327.71	1327.62		-0.0906	-68	242	252	LYCIYVAIGQK								Carbamidomethyl (C)[3]					Mascot
		1358.75	1358.64		-0.1071	-79	183	194	ISVREPMQTGIK													Mascot
		1374.74	1374.65		-0.0912	-66	183	194	ISVREPMQTGIK								Oxidation (M)[7]					Mascot
		1438.85	1438.75		-0.0949	-66	403	416	GIRPAINVGLSVSR													Mascot
		1438.85	1438.75		-0.0949	-66	403	416	GIRPAINVGLSVSR				73		100							Mascot
		1553.74	1553.63		-0.1033	-66	335	347	EAYPGDVFYLHSR				101		100							Mascot
		1553.74	1553.63		-0.1033	-66	335	347	EAYPGDVFYLHSR													Mascot
		1575.79	1575.68		-0.1053	-67	59	73	ILGADTSVDLEETGR													Mascot
		1575.79	1575.68		-0.1053	-67	59	73	ILGADTSVDLEETGR				106		100							Mascot
		1623.85	1623.74		-0.1126	-69	428	441	QVAGTMKLELAQYR								Oxidation (M)[6]					Mascot
		1624.89	1624.78		-0.11	-68	134	149	TGAIVDVPVGEELLGR				123		100							Mascot
		1624.89	1624.78		-0.11	-68	134	149	TGAIVDVPVGEELLGR													Mascot
		1667.79	1667.68		-0.1141	-68	89	103	NVQAEEMVEFSSGLK													Mascot
		1683.79	1683.67		-0.1175	-70	89	103	NVQAEEMVEFSSGLK				72		100		Oxidation (M)[7]					Mascot
		1683.79	1683.67		-0.1175	-70	89	103	NVQAEEMVEFSSGLK								Oxidation (M)[7]					Mascot
		1780.99	1780.87		-0.1255	-70	133	149	RTGAIVDVPVGEELLGR													Mascot
		2104.04	2103.89		-0.1482	-70	104	123	GMSLNLEPDNVGVVVFG													Mascot
									NDK
		2120.03	2119.88		-0.1489	-70	104	123	GMSLNLEPDNVGVVVFG								Oxidation (M)[2]					Mascot
									NDK
		2309.16	2308.98		-0.1784	-77	473	493	QGQYSPMAIEEQVAVIYA													Mascot
									GVR
		2325.15	2324.99		-0.1624	-70	473	493	QGQYSPMAIEEQVAVIYA								Oxidation (M)[7]					Mascot
									GVR
		2338.17	2338.01		-0.1616	-69	442	463	EVAAFAQFGSDLDAATQ				221		100							Mascot
									QLLSR
		2338.17	2338.01		-0.1616	-69	442	463	EVAAFAQFGSDLDAATQ													Mascot
									QLLSR
		2410.26	2410.09		-0.169	-70	507	527	FENAFLSHVISQHQSLLG				101		100							Mascot
									NIR
		2410.26	2410.09		-0.169	-70	507	527	FENAFLSHVISQHQSLLG													Mascot
									NIR
		3388.59	3388.35		-0.2336	-69	271	301	YTIVVSATASDAAPLQYL								Carbamidomethyl (C)[24]					Mascot
									APYSGCSMGEYFR
		3404.58	3404.35		-0.2314	-68	271	301	YTIVVSATASDAAPLQYL								Carbamidomethyl (C)[24], Oxidation (M)[26]					Mascot
									APYSGCSMGEYFR
	2	Ryanodine receptor 1 OS=Mus musculus GN=Ryr1						RYR1_MOUSE		564679	5.16		28		54	93.877	32	92.694
		PE=1 SV=1
		Peptide Information
		Calc. Mass		Obsrv. Mass	± da	± ppm	Start	End	Sequence					Ion	C. I. %		Modification				Rank	Result Type
							Seq.	Seq.						Score
		815.321	815.414		0.0933	114	2229	2235	MVTSCCR								Oxidation (M)[1]					Mascot
		856.347	856.469		0.1211	141	2229	2235	MVTSCCR								Carbamidomethyl (C)[5]					Mascot
		876.461	876.445		-0.0158	-18	4184	4191	IEIMGASR													Mascot
		882.384	882.514		0.1302	148	5029	5035	QYEDQLS													Mascot
		892.456	892.433		-0.0229	-26	4184	4191	IEIMGASR				19		0		Oxidation (M)[4]					Mascot
		892.456	892.433		-0.0229	-26	4184	4191	IEIMGASR								Oxidation (M)[4]					Mascot
		1000.58	1000.52		-0.0661	-66	2808	2815	WPIKESLK													Mascot
		1026.53	1026.53		-0.0023	-2	3025	3035	VLGSGGHASNK													Mascot
		1026.53	1026.53		-0.0023	-2	3025	3035	VLGSGGHASNK													Mascot
		1045.54	1045.5		-0.0434	-42	2644	2651	LLTNHYER													Mascot
		1051.56	1051.65		0.0876	83	2501	2509	ASMVLFLDR													Mascot
		1149.5	1149.54		0.0444	39	394	403	CQQEESQAAR													Mascot
		1279.63	1279.69		0.0666	52	2843	2853	ISQTAQTYDPR													Mascot
		1327.64	1327.62		-0.025	-19	1984	1995	AFTMSAAETARR								Oxidation (M)[4]					Mascot
		1358.69	1358.64		-0.0496	-37	3639	3649	MTPLYNLPTHR								Oxidation (M)[1]					Mascot
		1374.7	1374.65		-0.0548	-40	3250	3263	LMAEIGGLAESGAR													Mascot
		1437.65	1437.76		0.1103	77	2602	2613	DVIEDCLMALCR								Carbamidomethyl (C)[6]					Mascot
		1535.77	1535.63		-0.1415	-92	2577	2589	AIMVDSMLHTVYR													Mascot
		1575.8	1575.68		-0.1215	-77	1596	1608	LEVQMLMPVSWSR													Mascot
		1575.8	1575.68		-0.1215	-77	1596	1608	LEVQMLMPVSWSR				13		0							Mascot
		1619.88	1619.69		-0.1908	-118	4354	4369	LLWGSLFGGGLVDSAK													Mascot
		1623.72	1623.74		0.023	14	4943	4955	DQQEQVKEDMETK								Oxidation (M)[10]					Mascot
		1650.91	1650.81		-0.0993	-60	263	276	LEPLRISWSGSHLR													Mascot
		1683.88	1683.67		-0.2093	-124	1745	1760	AITLFPPGRSAEDGPR													Mascot
		1683.88	1683.67		-0.2093	-124	1745	1760	AITLFPPGRSAEDGPR													Mascot
		1705.73	1705.65		-0.0736	-43	5016	5028	CWDFFPAGDCFRK								Carbamidomethyl (C)[1,10]					Mascot
		1780.89	1780.87		-0.0244	-14	4702	4716	LVLNTPSFPSNYWDK													Mascot
		1920.98	1920.83		-0.1458	-76	803	819	FLPPPGYAPCHEAVLPR								Carbamidomethyl (C)[10]					Mascot
		2211.08	2210.95		-0.1304	-59	476	494	QSLFQEEGMLSLVLNCID								Oxidation (M)[9]					Mascot
									R
		2261.04	2260.99		-0.0491	-22	2871	2889	ELQAMAEQLAENYHNTW													Mascot
									GR
		2410.26	2410.09		-0.1711	-71	3908	3928	TQTGNTTTINIIICTVDYLL								Carbamidomethyl (C)[14]					Mascot
									R
		2410.26	2410.09		-0.1711	-71	3908	3928	TQTGNTTTINIIICTVDYLL								Carbamidomethyl (C)[14]					Mascot
									R
		3313.52	3313.35		-0.1699	-51	1	31	MGDGGGEGEDEVQFLR								Oxidation (M)[1]					Mascot
									TDDEVVLQCSATVLK
		3337.62	3337.46		-0.1597	-48	1214	1241	FFAICGLQEGFEPFAINM								Carbamidomethyl (C)[5], Oxidation (M)[18]					Mascot
									QRPVTTWFSK
		3339.62	3339.52		-0.1045	-31	904	931	LHPCLVNFHSLPEPERNY								Carbamidomethyl (C)[4], Oxidation (M)[22]					Mascot
									NLQMSGETLK
	3	Nesprin-1 OS=Mus musculus GN=Syne1 PE=1 SV=2						SYNE1_MOUSE		1.00929e+06	5.43		51		54	93.13
		Peptide Information
		Calc. Mass		Obsrv. Mass	± da	± ppm	Start	End	Sequence					Ion	C. I. %		Modification				Rank	Result Type
							Seq.	Seq.						Score
		815.437	815.414		-0.0229	-28	4079	4085	ALQEQAR													Mascot
		842.521	842.46		-0.0609	-72	1413	1419	VLQRQAK													Mascot
		850.445	850.488		0.0428	50	5073	5079	MASLEKR								Oxidation (M)[1]					Mascot
		856.427	856.469		0.0414	48	8731	8737	SDPRPER													Mascot
		859.463	859.417		-0.0459	-53	6183	6190	GSLGELQR													Mascot
		864.457	864.455		-0.0023	-3	7416	7422	LNELGYR													Mascot
		870.425	870.489		0.0645	74	5811	5817	CKMLTMK								Oxidation (M)[3]					Mascot
		876.436	876.445		0.0094	11	7253	7260	QCASAIQR													Mascot
		882.475	882.514		0.0388	44	3119	3125	LNTMLFK								Oxidation (M)[4]					Mascot
		892.456	892.433		-0.0229	-26	7573	7579	EMAEKLR								Oxidation (M)[2]					Mascot
		892.456	892.433		-0.0229	-26	7573	7579	EMAEKLR								Oxidation (M)[2]					Mascot
		903.451	903.39		-0.0604	-67	8785	8791	SFHPMLR								Oxidation (M)[5]					Mascot
		996.468	996.535		0.0668	67	75	82	LPCEQGHR								Carbamidomethyl (C)[3]					Mascot
		1000.54	1000.52		-0.0257	-26	3532	3539	DLQELQVR													Mascot
		1026.49	1026.53		0.0407	40	8083	8091	QMVHGGNQR													Mascot
		1026.49	1026.53		0.0407	40	8083	8091	QMVHGGNQR													Mascot
		1045.57	1045.5		-0.0719	-69	7336	7345	LGALEQALCK													Mascot
		1051.6	1051.65		0.0474	45	8635	8643	EKVHVIGNR													Mascot
		1094.57	1094.49		-0.0725	-66	6958	6966	GFKIDLNCK								Carbamidomethyl (C)[8]					Mascot
		1149.56	1149.54		-0.0171	-15	5624	5633	NLQDAAKDMK								Oxidation (M)[9]					Mascot
		1154.58	1154.58		-0.0043	-4	451	460	DLLQNTDAHK													Mascot
		1279.57	1279.69		0.1247	97	1937	1947	SASPEERTSCR								Carbamidomethyl (C)[10]					Mascot
		1287.64	1287.61		-0.0264	-21	7659	7669	AASMHLEEQKK								Oxidation (M)[4]					Mascot
		1316.8	1316.65		-0.1561	-119	8646	8656	LLLKEVSHHIK													Mascot
		1327.76	1327.62		-0.1406	-106	2673	2685	GEGEVKLNLAIGK													Mascot
		1358.6	1358.64		0.0385	28	4013	4024	DSYSAICSTAQR								Carbamidomethyl (C)[7]					Mascot
		1406.76	1406.59		-0.1752	-125	5966	5976	TLYEVLERQQK													Mascot
		1438.72	1438.75		0.0367	26	1203	1215	RGDELAELSSSFK													Mascot
		1438.76	1438.75		-0.0109	-8	4981	4992	TRQATLTEIYSR													Mascot
		1448.66	1448.82		0.1587	110	4567	4577	EDFDKACHWLK								Carbamidomethyl (C)[7]					Mascot
		1535.82	1535.63		-0.1869	-122	1916	1930	TLESSAISLDGTLTK													Mascot
		1553.7	1553.63		-0.0625	-40	7794	7805	ELCEWLTQMESK								Carbamidomethyl (C)[3]					Mascot
		1553.7	1553.63		-0.0625	-40	7794	7805	ELCEWLTQMESK								Carbamidomethyl (C)[3]					Mascot
		1575.84	1575.68		-0.1641	-104	875	889	GSQSVQKLVTSSQAR													Mascot
		1575.84	1575.68		-0.1641	-104	875	889	GSQSVQKLVTSSQAR													Mascot
		1619.79	1619.69		-0.0987	-61	2429	2443	ESSNLTGDSQILEAR													Mascot
		1623.8	1623.74		-0.065	-40	5474	5487	LMELDAAIQTFSER													Mascot
		1624.83	1624.78		-0.046	-28	900	913	QIADVHHAFQSMIK													Mascot
		1624.83	1624.78		-0.046	-28	900	913	QIADVHHAFQSMIK													Mascot
		1646.81	1646.76		-0.0439	-27	8620	8634	QLLVNAEGSDCLEAK								Carbamidomethyl (C)[11]					Mascot
		1683.84	1683.67		-0.1665	-99	7763	7775	QWEELCHQVSLRR													Mascot
		1683.84	1683.67		-0.1665	-99	7763	7775	QWEELCHQVSLRR													Mascot
		1705.82	1705.65		-0.1734	-102	5294	5308	AITALQDQCLNMQEK													Mascot
		1716.93	1716.83		-0.1008	-59	7112	7125	QTWISLDRTVEQLK													Mascot
		1780.8	1780.87		0.0628	35	7468	7481	CETWMEFLVQTEHK													Mascot
		1921.01	1920.83		-0.1768	-92	2558	2574	VEMFLGELLAARESLDK													Mascot
		2104	2103.89		-0.1133	-54	6803	6820	YQSEAAALNHWLQCAKD													Mascot
									R
		2119.97	2119.88		-0.0871	-41	5977	5994	YQDSLQSISTKMEAMEM													Mascot
									K
		2225.15	2224.97		-0.1821	-82	8498	8517	KAIILSINLCSSEFTQADS								Carbamidomethyl (C)[10]					Mascot
									K
		2233.06	2232.94		-0.1228	-55	6684	6701	GVELEYILEMWSHLDEN													Mascot
									R
		2261.23	2260.99		-0.2376	-105	7534	7552	EEFSLKLTLLSNQWQGVI													Mascot
									R
		2292.16	2291.98		-0.1846	-81	4832	4851	RVATHLEDLSPHLDPTAY													Mascot
									EK
		2309.13	2308.98		-0.1533	-66	6993	7012	TDFAEQLGAMNKSWQLL								Oxidation (M)[10]					Mascot
									QGR
		2360.11	2359.98		-0.1299	-55	6662	6682	ETQFHTDCMAQASAVLK								Oxidation (M)[9]					Mascot
									QAHK
		3313.71	3313.35		-0.3605	-109	4371	4400	QSPPPGMAQHLLMDHLA								Oxidation (M)[7]					Mascot
									ICSELEAKQVLLK
		3337.62	3337.46		-0.1648	-49	1353	1381	YLFQTGSSHERFLSFSSL													Mascot
									ESLSSELEQTK
		3388.45	3388.35		-0.0945	-28	3697	3724	FFEEELQCLEETESSLSS								Carbamidomethyl (C)[8]					Mascot
									YSDWYGSTHK
	4	Nebulin-related-anchoring protein OS=Mus musculus						NRAP_MOUSE		195633	9.34		26		50	83.136
		GN=Nrap PE=1 SV=3
		Peptide Information
		Calc. Mass		Obsrv. Mass	± da	± ppm	Start	End	Sequence					Ion	C. I. %		Modification				Rank	Result Type
							Seq.	Seq.						Score
		815.499	815.414		-0.0844	-103	1446	1452	KKPDSIK													Mascot
		876.457	876.445		-0.0124	-14	546	552	EGWQKTK													Mascot
		882.414	882.514		0.1003	114	1168	1174	SDLNFMR													Mascot
		892.452	892.433		-0.0196	-22	785	791	SSWEKQK													Mascot
		892.452	892.433		-0.0196	-22	785	791	SSWEKQK													Mascot
		1051.52	1051.65		0.1314	125	407	414	ENYQTQLR													Mascot
		1062.49	1062.63		0.1378	130	972	980	DTPEMVQAR								Oxidation (M)[5]					Mascot
		1094.61	1094.49		-0.1153	-105	364	372	LVSEVEYKK													Mascot
		1149.59	1149.54		-0.0533	-46	78	89	KSVAAMGGIDGK								Oxidation (M)[6]					Mascot
		1165.6	1165.67		0.0746	64	1538	1547	VSRDIASDFR													Mascot
		1165.6	1165.67		0.0746	64	1538	1547	VSRDIASDFR													Mascot
		1279.66	1279.69		0.0302	24	1612	1622	SQQLASDVLYR													Mascot
		1287.62	1287.61		-0.0053	-4	19	28	ISCIDQTWHK								Carbamidomethyl (C)[3]					Mascot
		1316.7	1316.65		-0.047	-36	1643	1653	AHQLQSDVKYK													Mascot
		1358.68	1358.64		-0.0422	-31	882	893	QAQHLATDVGYR													Mascot
		1374.68	1374.65		-0.0262	-19	1368	1379	KAQALASDHDYR													Mascot
		1438.71	1438.75		0.0393	27	166	178	GSFPAMITPAYQR													Mascot
[truncated: 4,048 more rows]
[truncated: 1 more columns]

## Sheet: 2DIGE Peptide Summary-1B
Analysis Information
	Report Type			Protein-Peptide Summary by Spot						Analysis Type					Combined (MS+MS/MS)
	Sample Set Name			KHZA130412						Database					SwissProt
	Analysis Name			Mouse						Creation Date
	Reported By									Last Modified
		MS Acq. : Proc. Methods				(Unspecified) : (Unspecified)
		Interpretation Method				(Unspecified)
Gel Idx/Pos			150/G1						Instr./Gel Origin			BA2060/130415A						Process Status		Analysis Succeeded
Plate [#] Name			[1] 31598						Instrument Sample Name									Spectra		8
Rank		Protein Name						Accession No.		Protein MW	Protein		Pep.		Protein	Protein	Total Ion	Total Ion
											PI		Count		Score	Score	Score	C. I. %
																C. I. %
	1	Succinate dehydrogenase [ubiquinone] flavoprotein						DHSA_MOUSE		72539.2	7.06		30		997	100	751	100
		subunit, mitochondrial OS=Mus musculus GN=Sdha PE
		Peptide Information
		Calc. Mass		Obsrv. Mass	± da	± ppm	Start	End	Sequence					Ion	C. I. %		Modification				Rank	Result Type
							Seq.	Seq.						Score
		807.436	807.414		-0.0221	-27	172	179	AFGGQSLK													Mascot
		849.45	849.432		-0.018	-21	346	352	SMTLEIR													Mascot
		865.445	865.426		-0.0192	-22	346	352	SMTLEIR								Oxidation (M)[2]					Mascot
		1036.57	1036.55		-0.0195	-19	539	547	ISQLYGDLK													Mascot
		1056.54	1056.52		-0.0174	-16	616	623	KPFGEHWR				55		99.98							Mascot
		1056.54	1056.52		-0.0174	-16	616	623	KPFGEHWR													Mascot
		1095.53	1095.51		-0.0209	-19	121	128	WHFYDTVK													Mascot
		1108.57	1108.56		-0.0191	-17	251	261	NTVIATGGYGR													Mascot
		1160.56	1160.55		-0.0154	-13	518	527	SMQNHAAVFR													Mascot
		1176.56	1176.54		-0.0219	-19	518	527	SMQNHAAVFR								Oxidation (M)[2]					Mascot
		1205.58	1205.56		-0.0214	-18	528	538	VGSVLQEGCEK								Carbamidomethyl (C)[9]					Mascot
		1329.68	1329.66		-0.0193	-15	313	325	GEGGILINSQGER													Mascot
		1332.75	1332.73		-0.0259	-19	637	647	VTLEYRPVIDK													Mascot
		1354.72	1354.7		-0.0223	-16	196	207	TGHSLLHTLYGR													Mascot
		1354.72	1354.7		-0.0223	-16	196	207	TGHSLLHTLYGR				70		100							Mascot
		1473.84	1473.82		-0.0233	-16	452	465	LGANSLLDLVVFGR				141		100							Mascot
		1473.84	1473.82		-0.0233	-16	452	465	LGANSLLDLVVFGR													Mascot
		1539.79	1539.77		-0.0245	-16	233	246	GVIALCIEDGSIHR								Carbamidomethyl (C)[6]					Mascot
		1627.81	1627.79		-0.0222	-14	648	662	TLNEADCATVPPAIR								Carbamidomethyl (C)[7]					Mascot
		1634.76	1634.74		-0.0263	-16	466	480	ACALSIAESCRPGDK								Carbamidomethyl (C)[2,10]					Mascot
		1757.85	1757.82		-0.0313	-18	76	92	AAFGLSEAGFNTACLTK								Carbamidomethyl (C)[14]					Mascot
		1797.87	1797.83		-0.0315	-18	601	615	VDEYDYSKPIQGQQK													Mascot
		1848.98	1848.95		-0.0293	-16	380	397	LPGISETAMIFAGVDVTK													Mascot
		1864.97	1864.93		-0.0394	-21	380	397	LPGISETAMIFAGVDVTK								Oxidation (M)[9]					Mascot
		2053.03	2053		-0.0303	-15	599	615	VRVDEYDYSKPIQGQQK													Mascot
		2159.09	2159.06		-0.0322	-15	466	485	ACALSIAESCRPGDKVPS								Carbamidomethyl (C)[2,10]					Mascot
									IK
		2167.14	2167.11		-0.0329	-15	362	379	DHVYLQLHHLPPEQLATR													Mascot
		2167.14	2167.11		-0.0329	-15	362	379	DHVYLQLHHLPPEQLATR				91		100							Mascot
		2250.98	2250.95		-0.0273	-12	262	282	TYFSCTSAHTSTGDGTA								Carbamidomethyl (C)[5]					Mascot
									MVTR
		2266.97	2266.94		-0.0295	-13	262	282	TYFSCTSAHTSTGDGTA								Carbamidomethyl (C)[5], Oxidation (M)[18]					Mascot
									MVTR
		2340.21	2340.17		-0.0362	-15	398	418	EPIPVLPTVHYNMGGIPT													Mascot
									NYK
		2356.2	2356.16		-0.0368	-16	398	418	EPIPVLPTVHYNMGGIPT								Oxidation (M)[13]					Mascot
									NYK
		2441.13	2441.09		-0.0322	-13	98	120	SHTVAAQGGINAALGNM													Mascot
									EEDNWR
		2457.12	2457.1		-0.0237	-10	98	120	SHTVAAQGGINAALGNM								Oxidation (M)[17]					Mascot
									EEDNWR
		2735.2	2735.18		-0.0183	-7	211	232	YDTSYFVEYFALDLLMEN								Carbamidomethyl (C)[21]					Mascot
									GECR
		2751.2	2751.22		0.0227	8	211	232	YDTSYFVEYFALDLLMEN								Carbamidomethyl (C)[21], Oxidation (M)[16]					Mascot
									GECR
		2795.4	2795.37		-0.039	-14	356	379	GCGPEKDHVYLQLHHLP								Carbamidomethyl (C)[2]					Mascot
									PEQLATR
		2795.4	2795.37		-0.039	-14	356	379	GCGPEKDHVYLQLHHLP				115		100		Carbamidomethyl (C)[2]					Mascot
									PEQLATR
		2929.47	2929.44		-0.0339	-12	47	75	VSDAISTQYPVVDHEFDA				141		100							Mascot
									VVVGAGGAGLR
		2929.47	2929.44		-0.0339	-12	47	75	VSDAISTQYPVVDHEFDA													Mascot
									VVVGAGGAGLR
		2951.36	2951.33		-0.0315	-11	424	451	HVNGQDQIVPGLYACGE								Carbamidomethyl (C)[15,20]					Mascot
									AACASVHGANR
		3366.57	3366.53		-0.0386	-11	283	312	AGLPCQDLEFVQFHPTGI								Carbamidomethyl (C)[5,23,29]					Mascot
									YGAGCLITEGCR
		3366.57	3366.53		-0.0386	-11	283	312	AGLPCQDLEFVQFHPTGI				138		100		Carbamidomethyl (C)[5,23,29]					Mascot
									YGAGCLITEGCR
		3813.72	3813.68		-0.0312	-8	129	162	GSDWLGDQDAIHYMTEQ													Mascot
									APASVVELENYGMPFSR
		3829.71	3829.69		-0.0198	-5	129	162	GSDWLGDQDAIHYMTEQ								Oxidation (M)[14]					Mascot
									APASVVELENYGMPFSR
		3845.71	3845.7		-0.0039	-1	129	162	GSDWLGDQDAIHYMTEQ								Oxidation (M)[14,30]					Mascot
									APASVVELENYGMPFSR
	2	Thyroid peroxidase OS=Mus musculus GN=Tpo PE=2						PERT_MOUSE		101278	6.9		15		49	79.092
		SV=1
		Peptide Information
		Calc. Mass		Obsrv. Mass	± da	± ppm	Start	End	Sequence					Ion	C. I. %		Modification				Rank	Result Type
							Seq.	Seq.						Score
		1036.52	1036.55		0.0275	27	876	884	VTTQSGCRK								Carbamidomethyl (C)[7]					Mascot
		1095.59	1095.51		-0.0856	-78	344	353	VNTLHLDAGR													Mascot
		1176.64	1176.54		-0.1085	-92	637	647	TGPLFACIIGK								Carbamidomethyl (C)[7]					Mascot
		1539.85	1539.77		-0.0786	-51	591	604	LETPAELNKAIANR													Mascot
		1634.93	1634.74		-0.1902	-116	65	78	REVLSPAQLLSFFK													Mascot
		1820.08	1819.82		-0.2534	-139	517	533	LIQEGGLDPIVRGLLAR													Mascot
		2167.14	2167.11		-0.029	-13	334	353	NWSSSAGLLRVNTLHLD													Mascot
									AGR
		2167.14	2167.11		-0.029	-13	334	353	NWSSSAGLLRVNTLHLD													Mascot
									AGR
		2251	2250.95		-0.0505	-22	573	590	DHGLPDYNEWREFCGLS								Carbamidomethyl (C)[14]					Mascot
									R
		2267.05	2266.94		-0.1072	-47	136	155	CPDTCLANKYRPITGACN								Carbamidomethyl (C)[1]					Mascot
									NR
		2441.15	2441.09		-0.0581	-24	658	676	FWWENTNVFTDAQRQEL													Mascot
									EK
		2457.07	2457.1		0.0237	10	702	721	FPQDFESCEDIPSMDLEL													Mascot
									WR
		2751.44	2751.22		-0.2219	-81	375	400	TPCFLAGDGRASEVPAL													Mascot
									AAVHTLWLR
		2893.24	2893.19		-0.0513	-18	807	831	GSFQCVCTDPYVLGEDE								Carbamidomethyl (C)[5,7,20]					Mascot
									KTCIDSGR
		2929.44	2929.44		-0.0009	0	307	333	QQMNGLTSFLDASTVYG								Oxidation (M)[3]					Mascot
									SSPGVEKQLR
		2929.44	2929.44		-0.0009	0	307	333	QQMNGLTSFLDASTVYG								Oxidation (M)[3]					Mascot
									SSPGVEKQLR
		2952.43	2952.32		-0.1023	-35	34	59	TMKSHVISAVETSQLMVD								Oxidation (M)[2,16]					Mascot
									HAVYNTMK
	3	Integrin alpha-6 OS=Mus musculus GN=Itga6 PE=1						ITA6_MOUSE		122082	6.64		14		36	0
		SV=3
		Peptide Information
		Calc. Mass		Obsrv. Mass	± da	± ppm	Start	End	Sequence					Ion	C. I. %		Modification				Rank	Result Type
							Seq.	Seq.						Score
		842.43	842.493		0.0631	75	128	134	VVTCAHR								Carbamidomethyl (C)[4]					Mascot
		865.405	865.426		0.0205	24	1047	1053	YDDSIPR													Mascot
		1095.56	1095.51		-0.0565	-52	154	162	CYVLSQNLR													Mascot
		1108.54	1108.56		0.0173	16	1045	1053	SRYDDSIPR													Mascot
		1205.61	1205.56		-0.0479	-40	128	137	VVTCAHRYEK													Mascot
		1329.66	1329.66		-0.0082	-6	903	913	ELPEKQIDDSR													Mascot
		1495.71	1495.8		0.0937	63	485	498	QKSMCGSPSGICLK								Carbamidomethyl (C)[5]					Mascot
		1539.73	1539.77		0.0375	24	487	500	SMCGSPSGICLKVK								Carbamidomethyl (C)[3,10], Oxidation (M)[2]					Mascot
		1666.84	1666.82		-0.0266	-16	646	659	EGNQDKFSYLPIQK													Mascot
		1819.83	1819.82		-0.0061	-3	111	127	EDQWMGVTVQSQGPGG								Oxidation (M)[5]					Mascot
									K
		2267.21	2266.94		-0.2734	-121	272	293	DDITFVSGAPRANHSGAV													Mascot
									VLLK
		2340.19	2340.17		-0.023	-10	199	218	DFHYIVFGAPGTYNWKGI													Mascot
									VR
		2951.24	2951.33		0.0927	31	154	178	CYVLSQNLRIEDDMDGG								Carbamidomethyl (C)[1]					Mascot
									DWSFCDGR
		2952.36	2952.32		-0.0373	-13	718	744	AFPEKQLSCVANQNGSQ								Carbamidomethyl (C)[9]					Mascot
									ADCELGNPFK
		2967.23	2967.34		0.1031	35	154	178	CYVLSQNLRIEDDMDGG								Carbamidomethyl (C)[1], Oxidation (M)[14]					Mascot
									DWSFCDGR
	4	Nucleophosmin OS=Mus musculus GN=Npm1 PE=1						NPM_MOUSE		32539.8	4.62		7		34	0
		SV=1
		Peptide Information
		Calc. Mass		Obsrv. Mass	± da	± ppm	Start	End	Sequence					Ion	C. I. %		Modification				Rank	Result Type
							Seq.	Seq.						Score
		985.568	985.492		-0.0752	-76	256	265	GGSLPKVEAK													Mascot
		1088.54	1088.5		-0.0411	-38	202	211	NAQKSNQNGK													Mascot
		1819.84	1819.82		-0.0215	-12	276	289	MTDQEAIQDLWQWR													Mascot
		2340.06	2340.17		0.1045	45	272	289	NCFRMTDQEAIQDLWQW													Mascot
									R
		2356.06	2356.16		0.1038	44	272	289	NCFRMTDQEAIQDLWQW								Oxidation (M)[5]					Mascot
									R
		2735.18	2735.18		0.0002	0	2	24	EDSMDMDMSPLRPQNYL								Oxidation (M)[4]					Mascot
									FGCELK
		2751.18	2751.22		0.041	15	2	24	EDSMDMDMSPLRPQNYL								Oxidation (M)[4,6]					Mascot
									FGCELK
		2929.46	2929.44		-0.0261	-9	46	73	TVSLGAGAKDELHIVEAE													Mascot
									AMNYEGSPIK
		2929.46	2929.44		-0.0261	-9	46	73	TVSLGAGAKDELHIVEAE													Mascot
									AMNYEGSPIK
		3366.45	3366.53		0.0769	23	104	134	CGSGPVHISGQHLVAVE								Carbamidomethyl (C)[1]					Mascot
									EDAESEDEDEEDVK
		3366.45	3366.53		0.0769	23	104	134	CGSGPVHISGQHLVAVE								Carbamidomethyl (C)[1]					Mascot
									EDAESEDEDEEDVK
	5	Neuron-specific vesicular protein calcyon OS=Mus						CALY_MOUSE		24564.1	5.77		6		33	0
		musculus GN=Caly PE=2 SV=1
		Peptide Information
		Calc. Mass		Obsrv. Mass	± da	± ppm	Start	End	Sequence					Ion	C. I. %		Modification				Rank	Result Type
							Seq.	Seq.						Score
		842.437	842.493		0.0566	67	172	178	TAKEEHK													Mascot
		1088.48	1088.5		0.0243	22	73	82	LACSHSEEGR													Mascot
		1495.78	1495.8		0.0243	16	1	14	MVKLGCSFSGKPGK								Carbamidomethyl (C)[6]					Mascot
		2267.11	2266.94		-0.166	-73	106	123	AIWYDQFTCPDGFLLRHK								Carbamidomethyl (C)[9]					Mascot
		2861.39	2861.31		-0.0842	-29	179	209	GTTPAAMAVSTAAAAAA													Mascot
									AEGTEPSGKSLDTR
		2877.39	2877.22		-0.1733	-60	179	209	GTTPAAMAVSTAAAAAA								Oxidation (M)[7]					Mascot
									AEGTEPSGKSLDTR
		3813.91	3813.68		-0.2256	-59	89	121	MIAFAMALLGCVLIMYKAI													Mascot
									WYDQFTCPDGFLLR
		3829.91	3829.69		-0.2141	-56	89	121	MIAFAMALLGCVLIMYKAI								Oxidation (M)[1]					Mascot
									WYDQFTCPDGFLLR
		3845.9	3845.7		-0.198	-51	89	121	MIAFAMALLGCVLIMYKAI								Oxidation (M)[1,6]					Mascot
									WYDQFTCPDGFLLR
	6	Transcription elongation factor A protein 1 OS=Mus						TCEA1_MOUSE		33859	8.64		9		32	0
		musculus GN=Tcea1 PE=1 SV=2
		Peptide Information
		Calc. Mass		Obsrv. Mass	± da	± ppm	Start	End	Sequence					Ion	C. I. %		Modification				Rank	Result Type
							Seq.	Seq.						Score
		985.568	985.492		-0.0752	-76	20	29	NAAGALDLLK													Mascot
		1088.62	1088.5		-0.1213	-111	46	55	IGMSVNALRK													Mascot
		1160.63	1160.55		-0.0794	-68	133	143	APSTSDSVRLK													Mascot
		1205.62	1205.56		-0.0578	-48	1	10	MEDEVVRIAK								Oxidation (M)[1]					Mascot
		1354.59	1354.7		0.1139	84	223	234	MTAEEMASDELK													Mascot
		1354.59	1354.7		0.1139	84	223	234	MTAEEMASDELK													Mascot
		1757.81	1757.82		0.0124	7	118	132	DETNARDTYVSSFPR													Mascot
		2052.95	2053		0.0568	28	247	265	EHQMAKTGGTQTDLFTC													Mascot
									GK
		2457.33	2457.1		-0.2341	-95	33	54	NIPMTLELLQSTRIGMSV													Mascot
									NALR
		2937.38	2937.35		-0.0308	-10	209	234	NVLCGNIPPDLFARMTAE								Carbamidomethyl (C)[4], Oxidation (M)[15]					Mascot
									EMASDELK
	7	Serpin B5 OS=Mus musculus GN=Serpinb5 PE=2						SPB5_MOUSE		42084.5	5.55		7		32	0
		SV=1
		Peptide Information
		Calc. Mass		Obsrv. Mass	± da	± ppm	Start	End	Sequence					Ion	C. I. %		Modification				Rank	Result Type
							Seq.	Seq.						Score
		807.472	807.414		-0.0584	-72	91	96	RLYIDK													Mascot
		1036.52	1036.55		0.0235	23	182	189	ECPFRISK								Carbamidomethyl (C)[2]					Mascot
		1095.63	1095.51		-0.1259	-115	363	371	TRNIIFFGK													Mascot
		1329.67	1329.66		-0.0096	-7	365	375	NIIFFGKFCSP								Carbamidomethyl (C)[9]					Mascot
		2929.4	2929.44		0.0354	12	295	321	SLFNESTSDFSGMSETK													Mascot
									GVSLSNVIHR
		2929.4	2929.44		0.0354	12	295	321	SLFNESTSDFSGMSETK													Mascot
									GVSLSNVIHR
		3275.68	3275.52		-0.1546	-47	18	47	QLCERDPAGNILFSPICLS								Carbamidomethyl (C)[3,17]					Mascot
									TSLSLAQVGTK
		3829.84	3829.69		-0.1529	-40	235	268	DVEDESTGLEKIEQQLNP													Mascot
									ETLLQWTNPSTMANAK
		3845.84	3845.7		-0.1367	-36	235	268	DVEDESTGLEKIEQQLNP								Oxidation (M)[30]					Mascot
									ETLLQWTNPSTMANAK
	8	CD5 antigen-like OS=Mus musculus GN=Cd5l PE=1						CD5L_MOUSE		38837.2	5.01		9		32	0
		SV=3
		Peptide Information
		Calc. Mass		Obsrv. Mass	± da	± ppm	Start	End	Sequence					Ion	C. I. %		Modification				Rank	Result Type
							Seq.	Seq.						Score
		1118.53	1118.64		0.1103	99	248	258	LVGGDTPCSGR								Carbamidomethyl (C)[8]					Mascot
		1332.67	1332.73		0.0534	40	197	208	NTQGKGPIWMGK								Oxidation (M)[10]					Mascot
		1539.62	1539.77		0.1535	100	265	278	GSWGSVCDDNWGEK													Mascot
		1797.87	1797.83		-0.0395	-22	181	196	QLGCGRALLTYGSCNK								Carbamidomethyl (C)[4,14]					Mascot
		2356.07	2356.16		0.094	40	310	328	IWLDDVNCSGKEQSLEF								Carbamidomethyl (C)[8,18]					Mascot
									CR
		2681.16	2681.15		-0.0132	-5	331	352	LWGYHDCTHKEDVEVIC								Carbamidomethyl (C)[7]					Mascot
									TDFDV
		2697.09	2697.16		0.0696	26	226	247	LENNCTHGEDTWMECED								Carbamidomethyl (C)[5]					Mascot
									PFELK
		2704.13	2704.36		0.23	85	36	58	CEGRVEVEHNGQWGTV								Carbamidomethyl (C)[1]					Mascot
									CDDGWDR
		2877.39	2877.22		-0.1721	-60	143	167	LVDGPGHCQGRVEVLHQ								Carbamidomethyl (C)[8,24]					Mascot
									SQWSTVCK
	9	[Protein ADP-ribosylarginine] hydrolase OS=Mus						ADPRH_MOUSE		40042.4	5.46		7		32	0
		musculus GN=Adprh PE=2 SV=1
		Peptide Information
		Calc. Mass		Obsrv. Mass	± da	± ppm	Start	End	Sequence					Ion	C. I. %		Modification				Rank	Result Type
							Seq.	Seq.						Score
		807.497	807.414		-0.0836	-104	84	90	LYSLLAK													Mascot
		1088.34	1088.5		0.1591	146	94	102	DCMGDMDGR								Carbamidomethyl (C)[2], Oxidation (M)[3,6]					Mascot
		1205.62	1205.56		-0.0585	-49	210	219	YITQSGYFVK													Mascot
		2052.95	2053		0.0595	29	220	234	ENLQHWSYFEKEWEK													Mascot
		2795.39	2795.37		-0.0205	-7	9	33	YVAAMVLSAAGDTLGYF								Oxidation (M)[5]					Mascot
									NGKWEFIR
		2795.39	2795.37		-0.0205	-7	9	33	YVAAMVLSAAGDTLGYF								Oxidation (M)[5]					Mascot
									NGKWEFIR
		2861.43	2861.31		-0.1221	-43	1	28	MGGGLIERYVAAMVLSA													Mascot
									AGDTLGYFNGK
		2877.43	2877.22		-0.2111	-73	1	28	MGGGLIERYVAAMVLSA								Oxidation (M)[1]					Mascot
									AGDTLGYFNGK
		2893.42	2893.19		-0.2297	-79	1	28	MGGGLIERYVAAMVLSA								Oxidation (M)[1,13]					Mascot
									AGDTLGYFNGK
		2937.54	2937.35		-0.1953	-66	140	165	AMCIGLRFPHPSQLDLLI								Carbamidomethyl (C)[3]					Mascot
									QVSIESGR
	10	Copper homeostasis protein cutC homolog OS=Mus						CUTC_MOUSE		28984.9	6.95		7		31	0
		musculus GN=Cutc PE=2 SV=1
		Peptide Information
		Calc. Mass		Obsrv. Mass	± da	± ppm	Start	End	Sequence					Ion	C. I. %		Modification				Rank	Result Type
							Seq.	Seq.						Score
		807.378	807.414		0.0361	45	4	10	GASCERK								Carbamidomethyl (C)[4]					Mascot
		985.615	985.492		-0.1228	-125	260	268	VRTLNAIAK													Mascot
		1205.62	1205.56		-0.0578	-48	94	103	EVEVMKADIR								Oxidation (M)[5]					Mascot
		1634.76	1634.74		-0.0228	-14	211	225	ILEGSGATEFHCSAR								Carbamidomethyl (C)[12]					Mascot
		2167.19	2167.11		-0.08	-37	127	145	ELCLSLVALCRPLPVTFH													Mascot
									R
		2167.19	2167.11		-0.08	-37	127	145	ELCLSLVALCRPLPVTFH													Mascot
									R
		2441.11	2441.09		-0.0129	-5	19	42	AGAGNGFLMEVCVDSVE								Oxidation (M)[9]					Mascot
									SAVNAER
		2696.4	2696.21		-0.1892	-70	71	93	QSVQIPVFVMIRPRGGDF								Oxidation (M)[10]					Mascot
									LYSDR
Gel Idx/Pos			151/G2						Instr./Gel Origin			BA2060/130415A						Process Status		Analysis Succeeded
Plate [#] Name			[1] 31598						Instrument Sample Name									Spectra		11
Rank		Protein Name						Accession No.		Protein MW	Protein		Pep.		Protein	Protein	Total Ion	Total Ion
											PI		Count		Score	Score	Score	C. I. %
																C. I. %
	1	Mitochondrial inner membrane protein OS=Mus						IMMT_MOUSE		83848.2	6.18		26		930	100	756	100
		musculus GN=Immt PE=1 SV=1
		Peptide Information
		Calc. Mass		Obsrv. Mass	± da	± ppm	Start	End	Sequence					Ion	C. I. %		Modification				Rank	Result Type
							Seq.	Seq.						Score
		870.504	870.515		0.0103	12	123	130	LPVAQSQK													Mascot
		917.469	917.444		-0.0248	-27	222	229	SLEDALNR													Mascot
		1015.57	1015.54		-0.0273	-27	718	725	RVAQDWLK													Mascot
		1053.52	1053.5		-0.0217	-21	623	631	GVYSEETLR													Mascot
		1053.52	1053.5		-0.0217	-21	623	631	GVYSEETLR				22		26.496							Mascot
		1075.5	1075.48		-0.0255	-24	457	465	SEIQAEQDR													Mascot
		1119.57	1119.54		-0.026	-23	485	494	QAAAHTDHLR													Mascot
		1150.57	1150.55		-0.0258	-22	516	524	LSEQELEFR				62		99.994							Mascot
		1150.57	1150.55		-0.0258	-22	516	524	LSEQELEFR													Mascot
		1229.57	1229.54		-0.0296	-24	506	515	YEFEQGLSEK													Mascot
		1291.62	1291.6		-0.0188	-15	211	221	QEQVEMESLAK													Mascot
		1325.66	1325.6		-0.0609	-46	111	122	ISSVSEVMKDSK								Oxidation (M)[8]					Mascot
		1394.78	1394.74		-0.0343	-25	565	576	AHQLWLSVEALK													Mascot
		1493.77	1493.73		-0.0365	-24	315	329	EIAGATPHITAAEGR													Mascot
		1522.87	1522.84		-0.0344	-23	564	576	KAHQLWLSVEALK													Mascot
		1525.8	1525.77		-0.0323	-21	330	342	LHNMIVDLDNVVK								Oxidation (M)[4]					Mascot
		1527.83	1527.79		-0.0337	-22	353	365	VVSQYHELVVQAR				48		99.816							Mascot
		1527.83	1527.79		-0.0337	-22	353	365	VVSQYHELVVQAR													Mascot
		1571.8	1571.76		-0.0365	-23	371	384	ELDSITPDITPGWK													Mascot
		1662.86	1662.82		-0.0359	-22	395	409	LSTDDLNSLIAHAHR				116		100							Mascot
		1662.86	1662.82		-0.0359	-22	395	409	LSTDDLNSLIAHAHR													Mascot
		1823.89	1823.85		-0.0383	-21	547	563	GIEQAVQSHAVAEEEAR													Mascot
		1823.89	1823.85		-0.0383	-21	547	563	GIEQAVQSHAVAEEEAR				87		100							Mascot
		1909.89	1910		0.1037	54	4	21	ACQLSGVTVAAQSCLCG								Carbamidomethyl (C)[2,14,16]					Mascot
									K
		1930	1929.95		-0.0419	-22	581	599	TSSAEMPTIPLGSAVEAIR													Mascot
		1945.99	1945.95		-0.0421	-22	581	599	TSSAEMPTIPLGSAVEAIR				68		99.998		Oxidation (M)[6]					Mascot
		1945.99	1945.95		-0.0421	-22	581	599	TSSAEMPTIPLGSAVEAIR								Oxidation (M)[6]					Mascot
		2003.05	2003.01		-0.0431	-22	672	688	QLKPPAELYPEDINTFK				50		99.897							Mascot
		2003.05	2003.01		-0.0431	-22	672	688	QLKPPAELYPEDINTFK													Mascot
		2031.11	2031.06		-0.0446	-22	230	249	TSSVTLQTITAQNAAVQA													Mascot
									VK
		2031.11	2031.06		-0.0446	-22	230	249	TSSVTLQTITAQNAAVQA				56		99.975							Mascot
									VK
		2089.95	2089.9		-0.0447	-21	527	544	SQEQMDSFTLDINTAYAR													Mascot
		2105.94	2105.9		-0.0432	-21	527	544	SQEQMDSFTLDINTAYAR				85		100		Oxidation (M)[5]					Mascot
		2105.94	2105.9		-0.0432	-21	527	544	SQEQMDSFTLDINTAYAR								Oxidation (M)[5]					Mascot
		2153.06	2153.01		-0.0485	-23	689	707	LLSYASYCIEHGDLELAA								Carbamidomethyl (C)[8]					Mascot
									K
		2534.22	2534.17		-0.0473	-19	600	622	VNCSDNEFTQALTAAIPP				163		100		Carbamidomethyl (C)[3]					Mascot
									ESLTR
		2534.22	2534.17		-0.0473	-19	600	622	VNCSDNEFTQALTAAIPP								Carbamidomethyl (C)[3]					Mascot
									ESLTR
		2929.56	2929.41		-0.1499	-51	222	249	SLEDALNRTSSVTLQTITA													Mascot
									QNAAVQAVK
	2	Protein CYR61 OS=Mus musculus GN=Cyr61 PE=1						CYR61_MOUSE		41681	8.54		13		50	84.139
		SV=1
		Peptide Information
		Calc. Mass		Obsrv. Mass	± da	± ppm	Start	End	Sequence					Ion	C. I. %		Modification				Rank	Result Type
							Seq.	Seq.						Score
		1015.56	1015.54		-0.016	-16	206	214	LPVFGTEPR													Mascot
		1045.4	1045.54		0.1387	133	335	343	CEDGEMFSK													Mascot
		1053.49	1053.5		0.0104	10	344	352	NVMMIQSCK													Mascot
		1053.49	1053.5		0.0104	10	344	352	NVMMIQSCK													Mascot
		1104.47	1104.52		0.0494	45	249	257	VTNDNPECR								Carbamidomethyl (C)[8]					Mascot
		1119.51	1119.54		0.0255	23	296	305	FTYAGCSSVK								Carbamidomethyl (C)[6]					Mascot
		1394.64	1394.74		0.1045	75	55	66	VCAKQLNEDCSK								Carbamidomethyl (C)[2]					Mascot
		1527.69	1527.79		0.1045	68	106	118	IYQNGESFQPNCK													Mascot
		1527.69	1527.79		0.1011	66	227	239	CIVQTTSWSQCSK								Carbamidomethyl (C)[1]					Mascot
		1909.85	1910		0.1474	77	240	257	SCGTGISTRVTNDNPECR													Mascot
		1929.77	1929.95		0.1867	97	153	169	VSGQCCEEWVCDEDSIK													Mascot
		2023.89	2023.85		-0.0443	-22	240	257	SCGTGISTRVTNDNPECR								Carbamidomethyl (C)[2,17]					Mascot
		2089.87	2089.9		0.0379	18	311	327	YCGSCVDGRCCTPLQTR								Carbamidomethyl (C)[2,5,10,11]					Mascot
		2152.88	2153.01		0.1258	58	335	352	CEDGEMFSKNVMMIQSC								Carbamidomethyl (C)[1], Oxidation (M)[6]					Mascot
									K
		2168.88	2169.05		0.1746	81	335	352	CEDGEMFSKNVMMIQSC								Carbamidomethyl (C)[1], Oxidation (M)[6,12]					Mascot
									K
		2441.08	2441.21		0.1311	54	150	169	LVKVSGQCCEEWVCDED								Carbamidomethyl (C)[8,9,14]					Mascot
									SIK
	3	Paralemmin-2 OS=Mus musculus GN=Palm2 PE=1						PALM2_MOUSE		42069.3	5.08		11		47	69.778
		SV=1
		Peptide Information
		Calc. Mass		Obsrv. Mass	± da	± ppm	Start	End	Sequence					Ion	C. I. %		Modification				Rank	Result Type
							Seq.	Seq.						Score
		908.47	908.475		0.0056	6	206	213	AGQSSFRR													Mascot
		1015.52	1015.54		0.0243	24	79	86	QLEDNIQR													Mascot
		1075.58	1075.48		-0.1057	-98	237	245	EAKLEMVQK													Mascot
		1081.55	1081.53		-0.0212	-20	166	175	GVKVYDDGTK													Mascot
		1104.52	1104.52		0.0057	5	231	239	EHMLCKEAK								Oxidation (M)[3]					Mascot
		1165.65	1165.72		0.0699	60	293	302	KVLGYDETIK													Mascot
		1229.59	1229.54		-0.0553	-45	1	10	MAEAELHKER								Oxidation (M)[1]					Mascot
		1571.79	1571.76		-0.0324	-21	353	367	EESLATDPAPGTQKK													Mascot
		1909.98	1910		0.0199	10	176	193	VVYEVHSGGTVVENGVH													Mascot
									K
		1945.92	1945.95		0.0267	14	125	142	SFSTADGAIYAMEINVEK													Mascot
		1945.92	1945.95		0.0267	14	125	142	SFSTADGAIYAMEINVEK													Mascot
		2113.06	2113.09		0.0295	14	48	66	EKWLLQGVPAGTAEEEE													Mascot
									AR
	4	Beta-2-glycoprotein 1 OS=Mus musculus GN=Apoh						APOH_MOUSE		38592.9	8.59		11		47	64.493
		PE=1 SV=1
		Peptide Information
		Calc. Mass		Obsrv. Mass	± da	± ppm	Start	End	Sequence					Ion	C. I. %		Modification				Rank	Result Type
							Seq.	Seq.						Score
		1104.55	1104.52		-0.0239	-22	328	336	EHSSLAFWK													Mascot
		1172.55	1172.53		-0.0265	-23	130	139	WSPDIPACAR								Carbamidomethyl (C)[8]					Mascot
		1325.63	1325.6		-0.0299	-23	251	261	TGTWSFLPTCR								Carbamidomethyl (C)[10]					Mascot
		1544.83	1544.79		-0.0311	-20	83	96	VCPFAGILENGIVR								Carbamidomethyl (C)[2]					Mascot
		1662.77	1662.82		0.0472	28	282	295	IQEQFKNGMMHGDK													Mascot
		1662.77	1662.82		0.0472	28	282	295	IQEQFKNGMMHGDK													Mascot
		1715.79	1715.84		0.0501	29	251	265	TGTWSFLPTCRESCK													Mascot
		1822.9	1822.86		-0.0377	-21	64	78	FTCPLTGMWPINTLR								Carbamidomethyl (C)[3], Oxidation (M)[8]					Mascot
		1910.05	1910		-0.049	-26	22	38	ICPKPDDLPFATVVPLK								Carbamidomethyl (C)[2]					Mascot
		2306.08	2306.03		-0.0479	-21	39	58	TSYDPGEQIVYSCKPGYV								Carbamidomethyl (C)[13]					Mascot
									SR
		2441.11	2441.21		0.0981	40	240	261	LDGPEEAECTKTGTWSF													Mascot
									LPTCR
		2443.05	2443.17		0.1176	48	230	250	ATFGCHETYKLDGPEEA								Carbamidomethyl (C)[5,19]					Mascot
									ECTK
	5	Cytosolic carboxypeptidase 3 OS=Mus musculus						CBPC3_MOUSE		116304	9		17		45	50.986
		GN=Agbl3 PE=1 SV=1
		Peptide Information
		Calc. Mass		Obsrv. Mass	± da	± ppm	Start	End	Sequence					Ion	C. I. %		Modification				Rank	Result Type
							Seq.	Seq.						Score
		842.473	842.491		0.0183	22	961	968	GNSVLQPK													Mascot
		1104.56	1104.52		-0.0346	-31	419	428	CSLAGRDLNR													Mascot
		1119.62	1119.54		-0.0772	-69	526	534	VVMWKMGIR													Mascot
		1475.66	1475.73		0.0671	45	89	99	WPYHCEVIDEK								Carbamidomethyl (C)[5]					Mascot
		1492.84	1492.68		-0.1603	-107	340	352	NMVYVLTITTPLK													Mascot
		1493.72	1493.73		0.0102	7	759	771	GINIHESCFKMAK								Oxidation (M)[11]					Mascot
		1522.77	1522.84		0.0714	47	961	973	GNSVLQPKEFTMR								Oxidation (M)[12]					Mascot
		1527.79	1527.79		0.0065	4	243	255	GMKPLFYSEKEAK													Mascot
		1527.79	1527.79		0.0065	4	243	255	GMKPLFYSEKEAK													Mascot
		1662.74	1662.82		0.0836	50	469	482	KQNIFMYGCDGSSR								Carbamidomethyl (C)[9]					Mascot
		1662.74	1662.82		0.0836	50	469	482	KQNIFMYGCDGSSR								Carbamidomethyl (C)[9]					Mascot
		1682.83	1682.83		0.0054	3	772	784	CPMNKRPSHWIEK								Carbamidomethyl (C)[1]					Mascot
		1720.8	1720.83		0.0309	18	165	179	QPVDNCDNTLVFEAR													Mascot
		1823.02	1822.86		-0.1647	-90	487	501	GLYLQQRIFPLMLSK								Oxidation (M)[12]					Mascot
		1909.89	1910		0.1071	56	657	673	NAILANCQNNMQEVYGK													Mascot
		1945.94	1945.95		0.0042	2	535	552	NSFTLEATFCGSTLGNKR													Mascot
		1945.94	1945.95		0.0042	2	535	552	NSFTLEATFCGSTLGNKR													Mascot
		2002.97	2003.01		0.0403	20	535	552	NSFTLEATFCGSTLGNKR								Carbamidomethyl (C)[10]					Mascot
		2002.97	2003.01		0.0403	20	535	552	NSFTLEATFCGSTLGNKR								Carbamidomethyl (C)[10]					Mascot
		2169.02	2169.05		0.0367	17	130	147	EDTVVYLAEDDHLCKAYK								Carbamidomethyl (C)[14]					Mascot
		2211.03	2211.06		0.0322	15	655	673	ERNAILANCQNNMQEVY								Oxidation (M)[13]					Mascot
									GK
		2443.36	2443.17		-0.1839	-75	827	847	IAQTQEILKYLLPIVESSQ													Mascot
									NR
	6	Zinc-binding alcohol dehydrogenase domain-containing						ZADH2_MOUSE		40503.1	7.01		9		42	0
		protein 2 OS=Mus musculus GN=Zadh2 PE=2 SV=1
		Peptide Information
		Calc. Mass		Obsrv. Mass	± da	± ppm	Start	End	Sequence					Ion	C. I. %		Modification				Rank	Result Type
							Seq.	Seq.						Score
		1015.57	1015.54		-0.026	-26	226	234	TEPVETVLK													Mascot
		1045.59	1045.54		-0.0583	-56	1	10	MLRLAAAGAR								Oxidation (M)[1]					Mascot
		1075.63	1075.48		-0.1533	-143	32	40	TMQKLVVTR													Mascot
		1583.78	1583.7		-0.083	-52	71	85	FVGINASDINYSAGR													Mascot
		1822.88	1822.86		-0.0151	-8	326	342	GDLVCEVDLGHLAPDGR								Carbamidomethyl (C)[5]					Mascot
		1823.96	1823.85		-0.1086	-60	210	225	AAFLKSIGCDRPINYR													Mascot
		1823.96	1823.85		-0.1086	-60	210	225	AAFLKSIGCDRPINYR													Mascot
		1922.91	1922.87		-0.0359	-19	198	214	CHVIGTCSSDEKAAFLK								Carbamidomethyl (C)[1,7]					Mascot
		1946.11	1945.95		-0.159	-82	175	194	KVLVTAAAGGTGQFAVQ													Mascot
									LSK
		1946.11	1945.95		-0.159	-82	175	194	KVLVTAAAGGTGQFAVQ													Mascot
									LSK
		2090.19	2089.9		-0.2847	-136	266	285	LIVIGFISGYQSPTGLSPIK													Mascot
	7	Acyl-coenzyme A synthetase ACSM2, mitochondrial						ACSM2_MOUSE		64228.1	8.54		11		41	0
		OS=Mus musculus GN=Acsm2 PE=2 SV=1
		Peptide Information
		Calc. Mass		Obsrv. Mass	± da	± ppm	Start	End	Sequence					Ion	C. I. %		Modification				Rank	Result Type
							Seq.	Seq.						Score
		917.505	917.444		-0.0612	-67	181	188	LLVSENSR													Mascot
		1081.65	1081.53		-0.1164	-108	106	115	GDRVAVVLPR													Mascot
		1325.68	1325.6		-0.0762	-57	318	328	MLLQQDLSSYK													Mascot
		1394.69	1394.74		0.0563	40	440	451	GDFWLMGDRGIK													Mascot
		1493.68	1493.73		0.0499	33	64	77	SSGPALWWMNGSGK								Oxidation (M)[9]					Mascot
		1527.74	1527.79		0.0535	35	230	243	MAEHSHCSLGIKAK								Oxidation (M)[1]					Mascot
		1527.74	1527.79		0.0535	35	230	243	MAEHSHCSLGIKAK								Oxidation (M)[1]					Mascot
		1545.89	1545.79		-0.1015	-66	545	558	VEFVLDLPKTVTGK													Mascot
		1715.96	1715.84		-0.121	-71	29	43	KLIPIQWGHQEAPAK													Mascot
		1720.84	1720.83		-0.0104	-6	116	128	IPEWWLMILGCMR								Carbamidomethyl (C)[11], Oxidation (M)[7]					Mascot
		1823.85	1823.85		0.0005	0	434	448	TQDNIRGDFWLMGDR													Mascot
		1823.85	1823.85		0.0005	0	434	448	TQDNIRGDFWLMGDR													Mascot
		2113.14	2113.09		-0.0586	-28	503	521	GEVVKAFVVLAPEFLSHD													Mascot
									R
	8	Laminin subunit beta-3 OS=Mus musculus GN=Lamb3						LAMB3_MOUSE		128816	7.71		18		40	0
		PE=2 SV=2
		Peptide Information
		Calc. Mass		Obsrv. Mass	± da	± ppm	Start	End	Sequence					Ion	C. I. %		Modification				Rank	Result Type
							Seq.	Seq.						Score
		908.433	908.475		0.0424	47	392	399	LTGQCVCK								Carbamidomethyl (C)[5]					Mascot
		1015.52	1015.54		0.0243	24	958	966	LQAEAEQAR													Mascot
		1045.54	1045.54		-0.0008	-1	821	830	AKGAFHMAGR													Mascot
		1075.57	1075.48		-0.0982	-91	1140	1149	SADLSGLEKR													Mascot
		1165.55	1165.72		0.1678	144	703	713	LSSEDPSGAFR													Mascot
		1258.65	1258.69		0.0368	29	958	968	LQAEAEQARSR													Mascot
		1291.57	1291.6		0.0316	24	537	549	GTEGPGCDKASGR								Carbamidomethyl (C)[7]					Mascot
		1294.54	1294.63		0.0863	67	437	447	KDMPCEEETGR													Mascot
		1525.68	1525.77		0.0933	61	351	361	NCERCQLHYFR								Carbamidomethyl (C)[2]					Mascot
		1544.65	1544.79		0.1461	95	246	258	LQGSCFCHGHADR								Carbamidomethyl (C)[5,7]					Mascot
		1571.74	1571.76		0.0208	13	113	124	RMQLQDIMMDFK								Oxidation (M)[2]					Mascot
		1662.7	1662.82		0.1167	70	469	483	LASGLGCEPCACDPR								Carbamidomethyl (C)[7,10,12]					Mascot
		1662.7	1662.82		0.1167	70	469	483	LASGLGCEPCACDPR								Carbamidomethyl (C)[7,10,12]					Mascot
		1720.9	1720.83		-0.0755	-44	173	188	CRPLSQRPNGHLTGGK													Mascot
		1929.8	1929.95		0.1531	79	484	500	NSLSSQCNQFTGQCPCR								Carbamidomethyl (C)[7]					Mascot
		1946.02	1945.95		-0.0725	-37	831	846	VAEQLRNFNTQLQQTR													Mascot
		1946.02	1945.95		-0.0725	-37	831	846	VAEQLRNFNTQLQQTR													Mascot
		2042.12	2041.96		-0.165	-81	24	42	GACYPPVGDLLIGRTQLL													Mascot
									R
		2153.19	2153.01		-0.1826	-85	930	949	EIQAIAARLPNVDSVLSQT													Mascot
									K
		2306.03	2306.03		-0.0005	0	438	458	DMPCEEETGRCLCLPNV								Oxidation (M)[2]					Mascot
									VGPK
	9	tRNA-dihydrouridine(20) synthase [NAD(P)+]-like						DUS2L_MOUSE		55289.2	5.97		12		40	0
		OS=Mus musculus GN=Dus2l PE=1 SV=1
		Peptide Information
		Calc. Mass		Obsrv. Mass	± da	± ppm	Start	End	Sequence					Ion	C. I. %		Modification				Rank	Result Type
							Seq.	Seq.						Score
		908.477	908.475		-0.0019	-2	355	361	MAIRFDR													Mascot
		1045.46	1045.54		0.0724	69	283	290	YCLCQMLR								Oxidation (M)[6]					Mascot
		1053.47	1053.5		0.0315	30	372	379	MCLLEWCR													Mascot
		1053.47	1053.5		0.0315	30	372	379	MCLLEWCR													Mascot
		1081.61	1081.53		-0.08	-74	175	185	TGISAIAVHGR													Mascot
		1229.65	1229.54		-0.1095	-89	441	451	LGEESPSLNKR													Mascot
		1287.71	1287.68		-0.0304	-24	421	432	LAEQTAAIVCLR													Mascot
		1294.61	1294.63		0.0132	10	453	464	REAPDQDPGGPR													Mascot
		1682.98	1682.83		-0.1501	-89	14	28	LILAPMVRVGTLPMR								Oxidation (M)[6]					Mascot
		2031.05	2031.06		0.0129	6	54	71	RVVNEVLSTVDFVAPDD													Mascot
									R
		2031.05	2031.06		0.0129	6	54	71	RVVNEVLSTVDFVAPDD													Mascot
									R
		2106.03	2105.9		-0.1323	-63	363	379	AYPPQITPKMCLLEWCR								Carbamidomethyl (C)[11]					Mascot
		2106.03	2105.9		-0.1323	-63	363	379	AYPPQITPKMCLLEWCR								Carbamidomethyl (C)[11]					Mascot
		2169.14	2169.05		-0.091	-42	421	440	LAEQTAAIVCLRSQGLPE								Carbamidomethyl (C)[10]					Mascot
									GR
		2929.48	2929.41		-0.0669	-23	29	53	LLALDYGADIVYCEELIDL								Carbamidomethyl (C)[13]					Mascot
									KMLQCK
	10	Desmoplakin OS=Mus musculus GN=Dsp PE=3 SV=1						DESP_MOUSE		332706	6.43		29		38	0
		Peptide Information
		Calc. Mass		Obsrv. Mass	± da	± ppm	Start	End	Sequence					Ion	C. I. %		Modification				Rank	Result Type
							Seq.	Seq.						Score
		882.414	882.546		0.1319	149	740	746	DMLANFR								Oxidation (M)[2]					Mascot
		917.53	917.444		-0.0864	-94	1170	1177	LESEKAIK													Mascot
		1015.58	1015.54		-0.0372	-37	1669	1677	LSLDVEALR													Mascot
		1045.56	1045.54		-0.0284	-27	2652	2661	GIVDSITGQR													Mascot
		1053.52	1053.5		-0.0231	-22	50	57	TFYSHSRR													Mascot
		1053.52	1053.5		-0.0231	-22	50	57	TFYSHSRR													Mascot
		1075.57	1075.48		-0.0982	-91	1851	1860	AKATLEAESR													Mascot
		1081.56	1081.53		-0.0259	-24	2218	2226	RSMSFQGIR													Mascot
		1104.6	1104.52		-0.0814	-74	2322	2330	LPVEEAYKR													Mascot
		1119.56	1119.54		-0.0187	-17	2729	2737	WLPYEAGQR													Mascot
		1165.55	1165.72		0.1668	143	199	208	LTGECLGWMR													Mascot
		1172.67	1172.53		-0.1421	-121	890	898	LWDLEKQIK													Mascot
		1229.62	1229.54		-0.0844	-69	1437	1446	RVEENAQQQK													Mascot
		1274.69	1274.72		0.0344	27	872	881	VTQLTDRWQK													Mascot
		1291.68	1291.6		-0.0742	-57	1799	1809	FQKQALEASNR													Mascot
		1294.64	1294.63		-0.0119	-9	1552	1561	IDYERVSQER													Mascot
		1325.59	1325.6		0.0118	9	1235	1245	EISMQKEDDSK								Oxidation (M)[4]					Mascot
		1394.67	1394.74		0.0781	56	198	208	RLTGECLGWMR								Carbamidomethyl (C)[6], Oxidation (M)[10]					Mascot
		1492.67	1492.68		0.0136	9	690	701	QMEHCEARMTLK								Oxidation (M)[2]					Mascot
		1522.69	1522.84		0.1482	97	1935	1946	ETQSQLESERCR								Carbamidomethyl (C)[11]					Mascot
		1527.69	1527.79		0.1051	69	1465	1476	QVTQMRTEESMR								Oxidation (M)[5,11]					Mascot
		1527.69	1527.79		0.1051	69	1465	1476	QVTQMRTEESMR								Oxidation (M)[5,11]					Mascot
		1715.81	1715.84		0.0317	18	1	16	MSCNGGSHPRINTLGR								Oxidation (M)[1]					Mascot
		1822.88	1822.86		-0.0231	-13	751	764	YCYLQNEIFGLFQK								Carbamidomethyl (C)[2]					Mascot
		2090	2089.9		-0.0964	-46	1069	1085	FLDQNLQKYQAECSQFK													Mascot
		2106.11	2105.9		-0.21	-100	2804	2823	SMVEDITGLRLLEAASVS													Mascot
									SK
		2106.11	2105.9		-0.21	-100	2804	2823	SMVEDITGLRLLEAASVS													Mascot
									SK
		2152.83	2153.01		0.177	82	58	76	CTVNDQNSDGYCQTGT								Carbamidomethyl (C)[1], Oxidation (M)[17]					Mascot
									MSR
		2169.11	2169.05		-0.0539	-25	2104	2124	AITGFDDPFSGKTVSVSE													Mascot
									AIK
		2534.29	2534.17		-0.1201	-47	1376	1396	NQFETEINITKTTIHQLTM								Oxidation (M)[19]					Mascot
									QK
		2534.29	2534.17		-0.1201	-47	1376	1396	NQFETEINITKTTIHQLTM								Oxidation (M)[19]					Mascot
									QK
		2720.37	2720.33		-0.0344	-13	723	746	SVQNDSQALAEVLNQLK								Oxidation (M)[19]					Mascot
									DMLANFR
		2929.37	2929.41		0.0383	13	118	141	ELDEYFTQANDQMEIIDG													Mascot
									LIREMR
Gel Idx/Pos			152/G3						Instr./Gel Origin			BA2060/130415A						Process Status		Analysis Succeeded
Plate [#] Name			[1] 31598						Instrument Sample Name									Spectra		8
Rank		Protein Name						Accession No.		Protein MW	Protein		Pep.		Protein	Protein	Total Ion	Total Ion
											PI		Count		Score	Score	Score	C. I. %
																C. I. %
	1	Ubiquinone biosynthesis protein COQ9, mitochondrial						COQ9_MOUSE		35060.5	5.6		10		628	100	563	100
		OS=Mus musculus GN=Coq9 PE=1 SV=1
		Peptide Information
		Calc. Mass		Obsrv. Mass	± da	± ppm	Start	End	Sequence					Ion	C. I. %		Modification				Rank	Result Type
							Seq.	Seq.						Score
		907.5	907.477		-0.0225	-25	172	178	KTDQFLR													Mascot
		915.501	915.48		-0.0209	-23	305	312	NLTGLNQR				40		99.227							Mascot
		915.501	915.48		-0.0209	-23	305	312	NLTGLNQR													Mascot
		985.568	985.543		-0.0243	-25	162	170	LVQLGQAEK													Mascot
		1229.64	1229.61		-0.0301	-24	152	161	LNQVLEEEQK													Mascot
		1454.76	1454.73		-0.0309	-21	187	197	MLIPYIEHWPR				75		100							Mascot
		1454.76	1454.73		-0.0309	-21	187	197	MLIPYIEHWPR													Mascot
		1470.76	1470.72		-0.0342	-23	187	197	MLIPYIEHWPR				48		99.874		Oxidation (M)[1]					Mascot
		1470.76	1470.72		-0.0342	-23	187	197	MLIPYIEHWPR								Oxidation (M)[1]					Mascot
		1723.95	1723.7		-0.2459	-143	185	197	LRMLIPYIEHWPR													Mascot
		1745.95	1745.9		-0.0449	-26	287	304	STGEALVQGLMGAAVTL													Mascot
									K
		1761.94	1761.89		-0.047	-27	287	304	STGEALVQGLMGAAVTL								Oxidation (M)[11]					Mascot
									K
		1761.94	1761.89		-0.047	-27	287	304	STGEALVQGLMGAAVTL				78		100		Oxidation (M)[11]					Mascot
									K
		2601.05	2600.99		-0.0564	-22	77	97	YTDQSGEEEEDYESEEQ				207		100							Mascot
									LQHR
		2601.05	2600.99		-0.0564	-22	77	97	YTDQSGEEEEDYESEEQ													Mascot
									LQHR
		2826.33	2826.27		-0.0588	-21	52	76	QQPPHSSSQQHSETQG				122		100							Mascot
									PEFSRPPPR
		2826.33	2826.27		-0.0588	-21	52	76	QQPPHSSSQQHSETQG													Mascot
									PEFSRPPPR
		3089.42	3089.36		-0.0623	-20	240	266	AVLAGIYNTTELVMMQDS													Mascot
									SPDFEDTWR
		3105.42	3105.36		-0.0613	-20	240	266	AVLAGIYNTTELVMMQDS								Oxidation (M)[14]					Mascot
									SPDFEDTWR
		3105.42	3105.36		-0.0613	-20	240	266	AVLAGIYNTTELVMMQDS				42		99.504		Oxidation (M)[14]					Mascot
									SPDFEDTWR
		3121.41	3121.35		-0.0625	-20	240	266	AVLAGIYNTTELVMMQDS								Oxidation (M)[14,15]					Mascot
									SPDFEDTWR
	2	Prospero homeobox protein 2 OS=Mus musculus						PROX2_MOUSE		65717.4	9.16		10		38	0
		GN=Prox2 PE=2 SV=1
		Peptide Information
		Calc. Mass		Obsrv. Mass	± da	± ppm	Start	End	Sequence					Ion	C. I. %		Modification				Rank	Result Type
							Seq.	Seq.						Score
		856.41	856.503		0.0928	108	479	484	WFSNFR													Mascot
		996.485	996.572		0.0871	87	471	478	CITSQMIK								Carbamidomethyl (C)[1], Oxidation (M)[6]					Mascot
		1301.66	1301.49		-0.1707	-131	273	284	NQPSPPGRSAYK													Mascot
		1405.83	1405.63		-0.1957	-139	133	143	EQLHLLKQQLR													Mascot
		1852.97	1852.92		-0.0437	-24	446	460	LMFFFTRYPSSSLLK								Oxidation (M)[2]					Mascot
		2615.2	2615.01		-0.1963	-75	173	196	ARPRNSCSSGAWTVENE													Mascot
									PHQSSSK
		2623.12	2622.97		-0.1509	-58	15	38	TCTHLAEETCMDQERSP								Oxidation (M)[11]					Mascot
									ATAEAGR
		3102.62	3102.31		-0.3074	-99	295	323	KIQPQAGVPLGNSTLARP								Carbamidomethyl (C)[24], Oxidation (M)[23]					Mascot
									LDSPMCPVSPR
		3121.57	3121.35		-0.2159	-69	520	546	VLNTHYNKGNDFEVPDC								Carbamidomethyl (C)[17]					Mascot
									FLEIAALTLK
		3337.62	3337.69		0.0649	19	324	352	GVPRSYQSPLPNCPLTN								Oxidation (M)[27]					Mascot
									VPSHTWENQMLR
	3	E3 ubiquitin-protein ligase RNF152 OS=Mus musculus						RN152_MOUSE		22338.3	8.2		7		32	0
		GN=Rnf152 PE=2 SV=1
		Peptide Information
		Calc. Mass		Obsrv. Mass	± da	± ppm	Start	End	Sequence					Ion	C. I. %		Modification				Rank	Result Type
							Seq.	Seq.						Score
		870.504	870.521		0.0167	19	121	128	LLPGSQQK													Mascot
		882.45	882.545		0.0945	107	196	203	RFTVISCG													Mascot
		1424.59	1424.71		0.1157	81	32	43	HTCCSVCLQQMR								Oxidation (M)[11]					Mascot
		1852.83	1852.92		0.0944	51	32	47	HTCCSVCLQQMRTSQK													Mascot
		2224.98	2225.07		0.0952	43	27	43	LLDCKHTCCSVCLQQMR								Carbamidomethyl (C)[4,8,9,12], Oxidation					Mascot
																	(M)[16]
		2623.18	2622.97		-0.2129	-81	2	22	ETLSQDSLLECQICFNYY								Carbamidomethyl (C)[11,14]					Mascot
									SPR
		3057.54	3057.36		-0.1731	-57	129	157	SLTVVTIPAEQQPLQGGA													Mascot
									PPEAVEEEPDR
	4	Protein very KIND OS=Mus musculus GN=Kndc1 PE=1						VKIND_MOUSE		191193	5.91		12		30	0	14	0
		SV=2
		Peptide Information
		Calc. Mass		Obsrv. Mass	± da	± ppm	Start	End	Sequence					Ion	C. I. %		Modification				Rank	Result Type
							Seq.	Seq.						Score
		870.406	870.521		0.1146	132	717	724	EGSGHLDR													Mascot
		907.412	907.477		0.0646	71	179	186	MQPVSSCR													Mascot
		985.521	985.543		0.0219	22	553	560	FSVPRDHK													Mascot
		1435.72	1435.72		0.0015	1	1702	1715	FSGADVSILAADNR													Mascot
		1470.78	1470.72		-0.0553	-38	1561	1572	FLLIAKSCYEQR				14		0							Mascot
		1470.78	1470.72		-0.0553	-38	1561	1572	FLLIAKSCYEQR													Mascot
		1502.72	1502.71		-0.0119	-8	915	928	DLTFATFCGAISEK													Mascot
		2239.16	2239.08		-0.0828	-37	617	636	VHPEEETIGLQNAFSVVE													Mascot
									LK
		2557.28	2556.99		-0.2893	-113	1702	1725	FSGADVSILAADNRANFH													Mascot
									QIPGEK
		2780.36	2779.96		-0.4055	-146	1567	1590	SCYEQRNFATAMQILGG								Carbamidomethyl (C)[2], Oxidation (M)[12]					Mascot
									LEHLAVR
		2780.36	2780.37		0.0137	5	1567	1590	SCYEQRNFATAMQILGG								Carbamidomethyl (C)[2], Oxidation (M)[12]					Mascot
									LEHLAVR
		2808.36	2808.32		-0.0378	-13	278	303	NGENPGQEGLADLVLDA								Carbamidomethyl (C)[19]					Mascot
									RCPLGELDR
		2809.41	2809.25		-0.1648	-59	314	338	AQTFPRLLQESTETSTLC								Carbamidomethyl (C)[18]					Mascot
									LSLNGSR
		3102.56	3102.31		-0.2451	-79	674	702	EACELPAAFTSEATHFKP													Mascot
									IVLAQDASVTR
	5	WAP four-disulfide core domain protein 8 OS=Mus						WFDC8_MOUSE		31256.9	8.85		3		29	0	20	23.927
		musculus GN=Wfdc8 PE=2 SV=1
		Peptide Information
		Calc. Mass		Obsrv. Mass	± da	± ppm	Start	End	Sequence					Ion	C. I. %		Modification				Rank	Result Type
							Seq.	Seq.						Score
		915.483	915.48		-0.0031	-3	2	9	AKCGVPQR				20		23.927		Carbamidomethyl (C)[3]					Mascot
		915.483	915.48		-0.0031	-3	2	9	AKCGVPQR								Carbamidomethyl (C)[3]					Mascot
		1435.75	1435.72		-0.0359	-25	230	242	TGFCPRKPIVCSK													Mascot
		1492.78	1492.7		-0.0771	-52	230	242	TGFCPRKPIVCSK								Carbamidomethyl (C)[4]					Mascot
		1723.88	1723.7		-0.1803	-105	10	24	VPGDCFRPVSTRHPR													Mascot
	6	85/88 kDa calcium-independent phospholipase A2						PLPL9_MOUSE		89502.4	6.82		11		29	0
		OS=Mus musculus GN=Pla2g6 PE=1 SV=3
		Peptide Information
		Calc. Mass		Obsrv. Mass	± da	± ppm	Start	End	Sequence					Ion	C. I. %		Modification				Rank	Result Type
							Seq.	Seq.						Score
		882.566	882.545		-0.0212	-24	800	807	LVQLLLSP													Mascot
		915.389	915.48		0.0908	99	133	139	ECFHHSR													Mascot
		915.389	915.48		0.0908	99	133	139	ECFHHSR													Mascot
		1165.64	1165.71		0.07	60	463	472	KPAFILSSMR								Oxidation (M)[9]					Mascot
		1422.93	1422.73		-0.2043	-144	491	503	GLVIIQLLIAIEK													Mascot
		1424.56	1424.71		0.1456	102	731	742	MVVDCCTDPDGR								Carbamidomethyl (C)[5,6]					Mascot
		1502.69	1502.71		0.0157	10	749	760	AWCEMVGIQYFR													Mascot
		1745.83	1745.9		0.0765	44	747	760	ARAWCEMVGIQYFR								Oxidation (M)[7]					Mascot
		2623.2	2622.97		-0.2341	-89	163	185	GDSEILVELVQYCHAQM								Oxidation (M)[17]					Mascot
									DVTDNK
		2808.32	2808.32		0.0022	1	162	185	KGDSEILVELVQYCHAQ								Carbamidomethyl (C)[14], Oxidation (M)[18]					Mascot
									MDVTDNK
		2826.4	2826.27		-0.1289	-46	116	139	NHPSWTVTHLAVELGIRE													Mascot
									CFHHSR
		2826.46	2826.27		-0.185	-65	40	63	EEGQLILLQNVSNRTWD								Carbamidomethyl (C)[18]					Mascot
									CVLVSPR
	7	Dipeptidyl peptidase 4 OS=Mus musculus GN=Dpp4						DPP4_MOUSE		87381.2	5.96		10		29	0
		PE=1 SV=3
		Peptide Information
		Calc. Mass		Obsrv. Mass	± da	± ppm	Start	End	Sequence					Ion	C. I. %		Modification				Rank	Result Type
							Seq.	Seq.						Score
		856.489	856.503		0.0142	17	253	261	AGAVNPTVK													Mascot
		870.461	870.521		0.0596	68	584	590	IMHAINR								Oxidation (M)[2]					Mascot
		915.541	915.48		-0.0613	-67	305	311	ISLQWLR													Mascot
		915.541	915.48		-0.0613	-67	305	311	ISLQWLR													Mascot
		985.506	985.543		0.0372	38	479	486	STDHKELR													Mascot
		1229.65	1229.61		-0.0454	-37	39	48	RTYSLADYLK													Mascot
		1301.66	1301.49		-0.1668	-128	606	616	QFVKMGFVDSK								Oxidation (M)[5]					Mascot
		1406.68	1406.69		0.0026	2	679	690	NSTVMSRAEHFK													Mascot
		1422.68	1422.73		0.0456	32	679	690	NSTVMSRAEHFK								Oxidation (M)[5]					Mascot
		1723.87	1723.7		-0.1717	-100	534	548	YPLLLDVYAGPCSQK								Carbamidomethyl (C)[12]					Mascot
		2780.39	2780.37		-0.0122	-4	617	642	RVAIWGWSYGGYVTSMV								Oxidation (M)[16]					Mascot
									LGSGSGVFK
		2826.39	2826.27		-0.1157	-41	394	417	GAWEVISIEALTSDYLYYI													Mascot
									SNQYK
		2826.39	2826.27		-0.1157	-41	394	417	GAWEVISIEALTSDYLYYI													Mascot
									SNQYK
	8	Serine palmitoyltransferase 1 OS=Mus musculus						SPTC1_MOUSE		52501.4	6.01		8		28	0
		GN=Sptlc1 PE=2 SV=2
		Peptide Information
		Calc. Mass		Obsrv. Mass	± da	± ppm	Start	End	Sequence					Ion	C. I. %		Modification				Rank	Result Type
							Seq.	Seq.						Score
		850.503	850.52		0.0164	19	204	210	SDIKLFK													Mascot
		870.461	870.521		0.0596	68	369	375	KCQNIHK													Mascot
		882.487	882.545		0.058	66	438	445	CLPPPSIR													Mascot
		985.572	985.543		-0.0284	-29	38	45	LVFSKTYK													Mascot
		1051.61	1051.68		0.0691	66	117	126	VKATAFSSLK													Mascot
		1413.81	1413.64		-0.1696	-120	460	473	AASTIREAAQAVLL													Mascot
		1422.77	1422.73		-0.0449	-32	211	222	HNDVADLERLLK													Mascot
		2239.17	2239.08		-0.0916	-41	99	118	ECVNFASFNFLGLLANPR													Mascot
									VK
	9	Calcium-binding protein 39-like OS=Mus musculus						CB39L_MOUSE		39080.7	8.44		7		28	0
		GN=Cab39l PE=1 SV=3
		Peptide Information
		Calc. Mass		Obsrv. Mass	± da	± ppm	Start	End	Sequence					Ion	C. I. %		Modification				Rank	Result Type
							Seq.	Seq.						Score
		850.486	850.52		0.0341	40	3	9	KMPLFSK													Mascot
		882.516	882.545		0.0291	33	189	195	DLLTRHK													Mascot
		915.514	915.48		-0.0348	-38	23	30	DNLAILEK				2		0							Mascot
		915.514	915.48		-0.0348	-38	23	30	DNLAILEK													Mascot
		1165.61	1165.71		0.103	88	257	265	LMMNLLRDK								Oxidation (M)[2,3]					Mascot
		1723.84	1723.7		-0.1347	-78	45	59	SLQAMKEILCGTNDK								Carbamidomethyl (C)[10], Oxidation (M)[5]					Mascot
		2623.33	2622.97		-0.3616	-138	171	193	YVELSTFDIASDAFATFK													Mascot
									DLLTR
		2840.49	2840.27		-0.2222	-78	108	131	QIGTRCPTVEYISSHPHIL								Carbamidomethyl (C)[6]					Mascot
									FMLLK
	10	RRP12-like protein OS=Mus musculus GN=Rrp12						RRP12_MOUSE		143041	9.07		10		28	0	14	0
		PE=1 SV=1
		Peptide Information
		Calc. Mass		Obsrv. Mass	± da	± ppm	Start	End	Sequence					Ion	C. I. %		Modification				Rank	Result Type
							Seq.	Seq.						Score
		870.512	870.521		0.0093	11	178	185	VPSPVLMK													Mascot
		882.523	882.545		0.0217	25	840	846	CLIHIVK								Carbamidomethyl (C)[1]					Mascot
		907.5	907.477		-0.0225	-25	681	688	AEVSRFAK													Mascot
		1405.69	1405.63		-0.0537	-38	314	325	DMLPCFPEGLVK								Carbamidomethyl (C)[5]					Mascot
		1406.69	1406.69		-0.0075	-5	668	680	TLITKGCEAEADR													Mascot
		1470.66	1470.72		0.0626	43	1197	1208	EDEEDELEIPPR				14		0							Mascot
		1470.66	1470.72		0.0626	43	1197	1208	EDEEDELEIPPR													Mascot
		1486.83	1486.72		-0.1133	-76	123	136	EICAVLAAVTEVIR													Mascot
		1502.87	1502.71		-0.1647	-110	660	672	VTVCQALRTLITK								Carbamidomethyl (C)[4]					Mascot
		1853.04	1852.92		-0.1123	-61	643	659	GLARTLGTAINERPDLR													Mascot
		3102.67	3102.31		-0.3542	-114	417	445	FFGTAVTCLLSPHSQVAA								Carbamidomethyl (C)[8]					Mascot
									AATQTLKEILK
Gel Idx/Pos			153/G4						Instr./Gel Origin			BA2060/130415A						Process Status		Analysis Succeeded
Plate [#] Name			[1] 31598						Instrument Sample Name									Spectra		11
Rank		Protein Name						Accession No.		Protein MW	Protein		Pep.		Protein	Protein	Total Ion	Total Ion
											PI		Count		Score	Score	Score	C. I. %
																C. I. %
	1	Cytochrome c1, heme protein, mitochondrial OS=Mus						CY1_MOUSE		35304.9	9.24		12		398	100	319	100
		musculus GN=Cyc1 PE=1 SV=1
		Peptide Information
		Calc. Mass		Obsrv. Mass	± da	± ppm	Start	End	Sequence					Ion	C. I. %		Modification				Rank	Result Type
							Seq.	Seq.						Score
		821.452	821.432		-0.0195	-24	269	275	DVATFLR				48		99.807							Mascot
		821.452	821.432		-0.0195	-24	269	275	DVATFLR													Mascot
		844.504	844.481		-0.0231	-27	319	325	LAYRPPK													Mascot
		897.494	897.47		-0.0241	-27	112	118	RGFQVYK													Mascot
		972.599	972.571		-0.0279	-29	318	325	KLAYRPPK													Mascot
		1263.55	1263.52		-0.0312	-25	276	285	WASEPEHDHR													Mascot
		1263.55	1263.52		-0.0312	-25	276	285	WASEPEHDHR				59		99.986							Mascot
		1298.71	1298.67		-0.0336	-26	100	111	GLLSSLDHTSIR													Mascot
		1298.71	1298.67		-0.0336	-26	100	111	GLLSSLDHTSIR				58		99.984							Mascot
		1534.72	1534.67		-0.0466	-30	134	146	HLVGVCYTEEEAK				66		99.997		Carbamidomethyl (C)[6]					Mascot
		1534.72	1534.67		-0.0466	-30	134	146	HLVGVCYTEEEAK								Carbamidomethyl (C)[6]					Mascot
		1670.89	1670.84		-0.0436	-26	187	202	AANNGALPPDLSYIVR													Mascot
		1864.92	1864.87		-0.0492	-26	171	186	LSDYFPKPYPNPEAAR													Mascot
		1864.92	1864.87		-0.0492	-26	171	186	LSDYFPKPYPNPEAAR				84		100							Mascot
		1886.99	1886.86		-0.1245	-66	292	307	MLLMMGLLLPLTYAMK								Oxidation (M)[1,4,5]					Mascot
		1902.98	1902.92		-0.0579	-30	292	307	MLLMMGLLLPLTYAMK								Oxidation (M)[1,4,5,15]					Mascot
		2634.18	2634.11		-0.0703	-27	147	170	ALAEEVEVQDGPNDDGE													Mascot
									MFMRPGK
		2650.18	2650.11		-0.0652	-25	147	170	ALAEEVEVQDGPNDDGE								Oxidation (M)[18]					Mascot
									MFMRPGK
		2654.26	2654.18		-0.0711	-27	205	228	HGGEDYVFSLLTGYCEP								Carbamidomethyl (C)[15]					Mascot
									PTGVSLR
		2666.17	2666.1		-0.0686	-26	147	170	ALAEEVEVQDGPNDDGE				4		0		Oxidation (M)[18,20]					Mascot
									MFMRPGK
		2666.17	2666.1		-0.0686	-26	147	170	ALAEEVEVQDGPNDDGE								Oxidation (M)[18,20]					Mascot
									MFMRPGK
	2	Prostaglandin E synthase 2 OS=Mus musculus						PGES2_MOUSE		43296.2	9.11		11		185	100	130	100
		GN=Ptges2 PE=1 SV=3
		Peptide Information
		Calc. Mass		Obsrv. Mass	± da	± ppm	Start	End	Sequence					Ion	C. I. %		Modification				Rank	Result Type
							Seq.	Seq.						Score
		1014.58	1014.47		-0.1112	-110	41	51	VAAGSRGAAVR													Mascot
		1336.69	1336.66		-0.0353	-26	355	364	HSHIQPWYLR													Mascot
		1525.7	1525.66		-0.0377	-25	342	354	VMEGLEAFDDLMR													Mascot
		1541.7	1541.66		-0.0374	-24	342	354	VMEGLEAFDDLMR								Oxidation (M)[2]					Mascot
		1552.8	1552.76		-0.0423	-27	252	265	TPAEALASFDYIVR													Mascot
		1552.8	1552.76		-0.0423	-27	252	265	TPAEALASFDYIVR				78		100							Mascot
		1557.69	1557.65		-0.0453	-29	342	354	VMEGLEAFDDLMR								Oxidation (M)[2,12]					Mascot
		1832.86	1832.85		-0.0127	-7	368	384	AIEEAPSVHHVNPSCKD													Mascot
		2112.07	2112.01		-0.0533	-25	235	251	QWADDWLVHLISPNVYR													Mascot
		2138.15	2138.09		-0.0613	-29	89	107	SAAQLPLSNSLQLTLYQY													Mascot
									K
		2230.17	2230.11		-0.0588	-26	117	135	AFLDFHSLPYQVVEVNPV				52		99.932							Mascot
									R
		2230.17	2230.11		-0.0588	-26	117	135	AFLDFHSLPYQVVEVNPV													Mascot
									R
		2344.18	2344.11		-0.0657	-28	173	192	TYLVSGQPLEEVITYYPP								Oxidation (M)[19]					Mascot
									MK
		2433.27	2433.21		-0.0623	-26	320	341	DRPFMGGQKPNLADLAV								Oxidation (M)[5]					Mascot
									YGVLR
		2865.59	2865.53		-0.0644	-22	146	172	KVPILVAQEGDSLQQLND													Mascot
									SSVIISALK
	3	Coiled-coil domain-containing protein 151 OS=Mus						CC151_MOUSE		69689.2	8.75		12		40	0
		musculus GN=Ccdc151 PE=2 SV=1
		Peptide Information
		Calc. Mass		Obsrv. Mass	± da	± ppm	Start	End	Sequence					Ion	C. I. %		Modification				Rank	Result Type
							Seq.	Seq.						Score
		876.494	876.428		-0.0652	-74	535	541	LPLYNTR													Mascot
		882.468	882.539		0.0711	81	256	262	HEVQELK													Mascot
		1534.7	1534.67		-0.0255	-17	81	92	KAFYESSQWNMK								Oxidation (M)[11]					Mascot
		1534.7	1534.67		-0.0255	-17	82	93	AFYESSQWNMKK								Oxidation (M)[10]					Mascot
		1540.84	1540.69		-0.154	-100	263	276	VVNQEAINARDIAK													Mascot
		1552.66	1552.76		0.0949	61	346	357	WSMYQMEVMFGK								Oxidation (M)[3]					Mascot
		1552.66	1552.76		0.0949	61	346	357	WSMYQMEVMFGK								Oxidation (M)[3]					Mascot
		1820.83	1820.82		-0.0049	-3	344	357	QRWSMYQMEVMFGK													Mascot
		1820.83	1820.82		-0.0049	-3	344	357	QRWSMYQMEVMFGK													Mascot
		1836.82	1836.81		-0.0087	-5	344	357	QRWSMYQMEVMFGK								Oxidation (M)[5]					Mascot
		1852.82	1852.81		-0.0038	-2	344	357	QRWSMYQMEVMFGK								Oxidation (M)[5,8]					Mascot
		1865.02	1864.87		-0.143	-77	526	541	EFLATLEGKLPLYNTR													Mascot
		1865.02	1864.87		-0.143	-77	526	541	EFLATLEGKLPLYNTR													Mascot
		2102.88	2103.1		0.219	104	553	569	FFDEEESEDDDRDVVTR													Mascot
		2229.98	2230.11		0.1282	57	185	203	QLEMAEVQDSNMEAAKT								Oxidation (M)[4,12,18]					Mascot
									MR
		2229.98	2230.11		0.1282	57	185	203	QLEMAEVQDSNMEAAKT								Oxidation (M)[4,12,18]					Mascot
									MR
		2239.19	2239.08		-0.1091	-49	487	505	DSEDYAYNLLVVVQEKLL													Mascot
									K
		2649.25	2649.2		-0.0566	-21	1	26	MTSPLCWAAATTTVTSP								Oxidation (M)[1]					Mascot
									EQAPAPSSK
	4	Receptor-type tyrosine-protein phosphatase R OS=Mus						PTPRR_MOUSE		73989.3	7.9		11		38	0
		musculus GN=Ptprr PE=1 SV=1
		Peptide Information
		Calc. Mass		Obsrv. Mass	± da	± ppm	Start	End	Sequence					Ion	C. I. %		Modification				Rank	Result Type
							Seq.	Seq.						Score
		842.546	842.489		-0.0572	-68	127	133	LNITLLR													Mascot
		972.595	972.571		-0.0239	-25	376	383	VLTRSQLR													Mascot
		1014.61	1014.47		-0.1364	-134	252	259	ERLQLSLR													Mascot
		1087.59	1087.6		0.0058	5	327	335	MKPIGLQER								Oxidation (M)[1]					Mascot
		1165.63	1165.71		0.0773	66	408	417	EIDIPRHGTK													Mascot
		1511.75	1511.64		-0.1144	-76	363	375	EKVAMEYLQSASR													Mascot
		1525.74	1525.66		-0.0746	-49	63	75	HNYHSPSEVQISK													Mascot
		1534.83	1534.67		-0.1596	-104	263	275	EKNQEIHLSPIAR													Mascot
		1534.83	1534.67		-0.1596	-104	263	275	EKNQEIHLSPIAR													Mascot
		1864.98	1864.87		-0.1073	-58	575	593	LASEGRGPVVVHCSAGI													Mascot
									GR
		1864.98	1864.87		-0.1073	-58	575	593	LASEGRGPVVVHCSAGI													Mascot
									GR
		2230.16	2230.11		-0.0557	-25	4	24	AVGFPALCLLLNLHAAGC								Carbamidomethyl (C)[8]					Mascot
									FSR
		2230.16	2230.11		-0.0557	-25	4	24	AVGFPALCLLLNLHAAGC								Carbamidomethyl (C)[8]					Mascot
									FSR
		2650.34	2650.11		-0.2285	-86	337	362	GSNVSLTLDMSSLGSVE													Mascot
									PFVAVSTPR
		2666.33	2666.1		-0.2319	-87	337	362	GSNVSLTLDMSSLGSVE								Oxidation (M)[10]					Mascot
									PFVAVSTPR
		2666.33	2666.1		-0.2319	-87	337	362	GSNVSLTLDMSSLGSVE								Oxidation (M)[10]					Mascot
									PFVAVSTPR
	5	Vacuolar protein sorting-associated protein 26B						VP26B_MOUSE		39100.2	6.85		8		37	0
		OS=Mus musculus GN=Vps26b PE=1 SV=1
		Peptide Information
		Calc. Mass		Obsrv. Mass	± da	± ppm	Start	End	Sequence					Ion	C. I. %		Modification				Rank	Result Type
							Seq.	Seq.						Score
		998.534	998.428		-0.1059	-106	204	211	HMEIDIIK													Mascot
		1014.49	1014.47		-0.016	-16	25	33	AEHKTEDGK													Mascot
		1511.79	1511.64		-0.1548	-102	248	260	LFLAGYELTPTMR													Mascot
		1525.72	1525.66		-0.0561	-37	37	49	YFLFYDGETVSGK													Mascot
		1902.97	1902.92		-0.051	-27	231	247	YEIMDGAPVRGESIPIR													Mascot
		2103.01	2103.1		0.0874	42	212	230	RETTGTGPNVYHENDTIA													Mascot
									K
		2344.15	2344.11		-0.0332	-14	2	22	SFFGFGQSVEVEILLNDA													Mascot
									ESR
		2603.28	2603.39		0.1126	43	1	23	MSFFGFGQSVEVEILLND													Mascot
									AESRK
	6	Solute carrier family 25 member 41 OS=Mus musculus						S2541_MOUSE		34483	9.47		8		36	0
		GN=Slc25a41 PE=2 SV=1
		Peptide Information
		Calc. Mass		Obsrv. Mass	± da	± ppm	Start	End	Sequence					Ion	C. I. %		Modification				Rank	Result Type
							Seq.	Seq.						Score
		876.486	876.428		-0.0573	-65	279	286	GMTPTLLK								Oxidation (M)[2]					Mascot
		972.584	972.571		-0.0127	-13	304	312	TLGVQVLSR													Mascot
		1087.59	1087.6		0.0132	12	168	176	QILERDGTR													Mascot
		1443.77	1443.64		-0.1323	-92	161	172	GLLDCARQILER								Carbamidomethyl (C)[5]					Mascot
		1697.97	1697.81		-0.1522	-90	68	83	NLLSGLRSLVQEGGVR													Mascot
		1865.01	1864.87		-0.1364	-73	27	44	GTLWKFLLSGAMAGAVS													Mascot
									R
		1865.01	1864.87		-0.1364	-73	27	44	GTLWKFLLSGAMAGAVS													Mascot
									R
		2239.27	2239.08		-0.1965	-88	127	148	VVAGSLAVAVSQTLINPM													Mascot
									EVLK
		2325.1	2325.09		-0.0024	-1	245	265	TRMQAQDTVEGSNPTM													Mascot
									QGVFK
	7	Zonadhesin OS=Mus musculus GN=Zan PE=2 SV=1						ZAN_MOUSE		579522	5.22		33		34	0
		Peptide Information
		Calc. Mass		Obsrv. Mass	± da	± ppm	Start	End	Sequence					Ion	C. I. %		Modification				Rank	Result Type
							Seq.	Seq.						Score
		821.412	821.432		0.02	24	4674	4679	NKCMLR								Carbamidomethyl (C)[3]					Mascot
		821.412	821.432		0.02	24	4674	4679	NKCMLR								Carbamidomethyl (C)[3]					Mascot
		842.484	842.489		0.0044	5	1748	1754	VVLNNQR													Mascot
		870.439	870.518		0.079	91	3161	3167	TYCKDLK													Mascot
		876.447	876.428		-0.0189	-22	5034	5040	AQHAFFR													Mascot
		897.388	897.47		0.0817	91	4999	5006	GLCGNYDR													Mascot
		998.422	998.428		0.0064	6	4342	4350	GCAQKCTCK								Carbamidomethyl (C)[2]					Mascot
		1013.53	1013.44		-0.0852	-84	3955	3965	DAEGGLVPAGK													Mascot
		1014.42	1014.47		0.0526	52	4582	4590	GCTKNCTCK								Carbamidomethyl (C)[2]					Mascot
		1165.62	1165.71		0.0885	76	4566	4576	DAHGVLIPESK													Mascot
		1263.53	1263.52		-0.0088	-7	3945	3954	CVLQTHCDCK								Carbamidomethyl (C)[1,7]					Mascot
		1263.53	1263.52		-0.0088	-7	3945	3954	CVLQTHCDCK								Carbamidomethyl (C)[1,7]					Mascot
		1298.5	1298.67		0.1731	133	5159	5169	CMTPCPASCAK								Carbamidomethyl (C)[1,5,9], Oxidation (M)[2]					Mascot
		1298.5	1298.67		0.1731	133	5159	5169	CMTPCPASCAK								Carbamidomethyl (C)[1,5,9], Oxidation (M)[2]					Mascot
		1336.63	1336.66		0.0208	16	4012	4025	GAMGDGVLMAGGIR								Oxidation (M)[3,9]					Mascot
		1586.65	1586.76		0.1123	71	1858	1870	CADSDMDDVWTKK								Carbamidomethyl (C)[1], Oxidation (M)[6]					Mascot
		1670.76	1670.84		0.0799	48	3595	3609	CGCKDAHGALIPEDK								Carbamidomethyl (C)[1,3]					Mascot
		1671.75	1671.83		0.0844	50	3574	3588	EGCICQSGYVLSNNK								Carbamidomethyl (C)[3]					Mascot
		1671.75	1671.83		0.0844	50	3574	3588	EGCICQSGYVLSNNK								Carbamidomethyl (C)[3]					Mascot
		1697.83	1697.81		-0.018	-11	507	520	GYQQPMQLFIEATR								Oxidation (M)[6]					Mascot
		1820.86	1820.82		-0.0397	-22	4440	4456	TQCGCKDSQGTLIPAGK								Carbamidomethyl (C)[3,5]					Mascot
		1820.86	1820.82		-0.0397	-22	4440	4456	TQCGCKDSQGTLIPAGK								Carbamidomethyl (C)[3,5]					Mascot
		1834.84	1834.81		-0.0248	-14	3217	3231	EGCICQPGYLMHKNK								Carbamidomethyl (C)[3,5]					Mascot
		1836.86	1836.81		-0.0451	-25	2087	2102	VCHPNTNMPFFMISAK													Mascot
		1842.8	1842.81		0.0081	4	4301	4315	EGCVCEADYVLREDK								Carbamidomethyl (C)[3,5]					Mascot
		1852.85	1852.81		-0.0401	-22	2087	2102	VCHPNTNMPFFMISAK								Oxidation (M)[8]					Mascot
		1886.8	1886.86		0.0642	34	3018	3034	GCTQSCTCKGGAIQCQK								Carbamidomethyl (C)[2,6,8]					Mascot
		1902.88	1902.92		0.0389	20	1617	1630	YFKLQEQWFNPDCK								Carbamidomethyl (C)[13]					Mascot
		2137.97	2138.09		0.1228	57	3211	3229	VPSTCREGCICQPGYLM								Oxidation (M)[17]					Mascot
									HK
		2211.03	2211.04		0.013	6	4145	4164	IPLQCPAHSHYTNCLPAC													Mascot
									SR
		2224.95	2225.05		0.1084	49	3258	3276	GCTQSCTCPAGAIHCRN								Carbamidomethyl (C)[2,6,8,15]					Mascot
									FK
		2230.03	2230.11		0.0767	34	3568	3588	VPSTCKEGCICQSGYVLS													Mascot
									NNK
		2230.03	2230.11		0.0767	34	3568	3588	VPSTCKEGCICQSGYVLS													Mascot
									NNK
		2238.98	2239.08		0.0937	42	2971	2991	APSACQEGCVCEPDYVV													Mascot
									LNNK
		2325.07	2325.09		0.0252	11	4145	4164	IPLQCPAHSHYTNCLPAC								Carbamidomethyl (C)[5,14]					Mascot
									SR
		2338.01	2338.11		0.0901	39	1503	1523	ASSFLDNCVTDMCSFQG								Oxidation (M)[12]					Mascot
									LQQK
		2344.07	2344.11		0.0393	17	3568	3588	VPSTCKEGCICQSGYVLS								Carbamidomethyl (C)[5,9]					Mascot
									NNK
		2351.99	2351.96		-0.0284	-12	4102	4122	TWISSDCTKSCSCMGGII								Carbamidomethyl (C)[7], Oxidation (M)[14]					Mascot
									QCR
		2563.05	2563.18		0.1297	51	1994	2015	QCGCSDQDGSYHLLGES								Carbamidomethyl (C)[2]					Mascot
									WYTEK
		2649.16	2649.2		0.0403	15	1561	1584	YSLCAKPCPETCHPISTT													Mascot
									QHCSDK
		2650.19	2650.11		-0.0808	-30	1246	1268	CLPGSLMECQISQCGTH								Carbamidomethyl (C)[1,9,14]					Mascot
									TVCQLK
		2666.19	2666.1		-0.084	-32	1246	1268	CLPGSLMECQISQCGTH								Carbamidomethyl (C)[1,9,14], Oxidation					Mascot
									TVCQLK								(M)[7]
		2666.19	2666.1		-0.084	-32	1246	1268	CLPGSLMECQISQCGTH								Carbamidomethyl (C)[1,9,14], Oxidation					Mascot
									TVCQLK								(M)[7]
		2865.28	2865.53		0.25	87	2971	2995	APSACQEGCVCEPDYVV								Carbamidomethyl (C)[5,9,11]					Mascot
									LNNKCVPR
	8	Outer dense fiber protein 2 OS=Mus musculus						ODFP2_MOUSE		95481.8	7.52		16		34	0
		GN=Odf2 PE=1 SV=1
		Peptide Information
		Calc. Mass		Obsrv. Mass	± da	± ppm	Start	End	Sequence					Ion	C. I. %		Modification				Rank	Result Type
							Seq.	Seq.						Score
		821.452	821.432		-0.0195	-24	154	159	FLEERK													Mascot
		821.452	821.432		-0.0195	-24	154	159	FLEERK													Mascot
		842.382	842.489		0.1062	126	120	125	MNRYDK								Oxidation (M)[1]					Mascot
		844.463	844.481		0.0174	21	581	587	EIEAARR													Mascot
		876.461	876.428		-0.0322	-37	645	651	LEMAREK													Mascot
		882.439	882.539		0.1001	113	191	197	DFTMLQK													Mascot
		972.559	972.571		0.0124	13	756	763	TELGQLRR													Mascot
		1263.64	1263.52		-0.1246	-99	127	138	IDSLMNAVGCLK													Mascot
		1263.64	1263.52		-0.1246	-99	127	138	IDSLMNAVGCLK													Mascot
		1336.66	1336.66		-0.0043	-3	127	138	IDSLMNAVGCLK								Carbamidomethyl (C)[10], Oxidation (M)[5]					Mascot
		1511.69	1511.64		-0.0529	-35	2	17	SASSSGGSPRFPSCGK													Mascot
		1552.71	1552.76		0.0521	34	610	622	LAECQDQLQGYER													Mascot
		1552.71	1552.76		0.0521	34	610	622	LAECQDQLQGYER													Mascot
		1586.89	1586.76		-0.1276	-80	624	637	NIDLTAIISDLRSR													Mascot
		1820.98	1820.82		-0.152	-83	254	268	ELLLQKLSTFEETNR													Mascot
		1820.98	1820.82		-0.152	-83	254	268	ELLLQKLSTFEETNR													Mascot
		1832.89	1832.85		-0.0476	-26	315	329	DKEVEELLQEIQCEK													Mascot
		1847.89	1847.87		-0.0242	-13	707	723	ECGSLARQLESAIEDAR													Mascot
		1851.83	1851.82		-0.0012	-1	538	552	NYEGMIDNYKSQVMK								Oxidation (M)[5,14]					Mascot
		2602.22	2602.11		-0.1118	-43	77	98	HVGCKWENPPHCLEITP								Carbamidomethyl (C)[4,12]					Mascot
									PSSEK
		2649.32	2649.2		-0.1196	-45	82	104	WENPPHCLEITPPSSEKL													Mascot
									VSVMR
	9	AP-3 complex subunit mu-2 OS=Mus musculus						AP3M2_MOUSE		46886.4	7.15		8		32	0
		GN=Ap3m2 PE=2 SV=1
		Peptide Information
		Calc. Mass		Obsrv. Mass	± da	± ppm	Start	End	Sequence					Ion	C. I. %		Modification				Rank	Result Type
							Seq.	Seq.						Score
		856.46	856.5		0.0401	47	404	410	GIKYMTK								Oxidation (M)[5]					Mascot
		998.553	998.428		-0.125	-125	19	26	HWKSVVSR													Mascot
		1534.76	1534.67		-0.087	-57	392	403	LDMYGEKYKPFK								Oxidation (M)[3]					Mascot
		1534.76	1534.67		-0.087	-57	392	403	LDMYGEKYKPFK								Oxidation (M)[3]					Mascot
		1834.92	1834.81		-0.1066	-58	194	211	SGSTVTAEIQGVIDACVK								Carbamidomethyl (C)[16]					Mascot
		2103.01	2103.1		0.0871	41	86	103	VVDTFQDYFGVCSEPVIK								Carbamidomethyl (C)[12]					Mascot
		2230.12	2230.11		-0.0105	-5	317	337	GVLNMSLTPSQGTHTFD													Mascot
									PVTK
		2230.12	2230.11		-0.0105	-5	317	337	GVLNMSLTPSQGTHTFD													Mascot
									PVTK
		2384.28	2383.93		-0.3413	-143	2	21	IHSLFLINSSGDIFLEKHW													Mascot
									K
		2603.36	2603.39		0.032	12	39	61	ATEAENVPPVIPTPHHYL													Mascot
									LSVYR
	10	Huntingtin-interacting protein 1 OS=Mus musculus						HIP1_MOUSE		115130	5.31		13		32	0
		GN=Hip1 PE=1 SV=2
		Peptide Information
		Calc. Mass		Obsrv. Mass	± da	± ppm	Start	End	Sequence					Ion	C. I. %		Modification				Rank	Result Type
							Seq.	Seq.						Score
		876.472	876.428		-0.0434	-50	747	753	NCLSRVK								Carbamidomethyl (C)[2]					Mascot
		882.504	882.539		0.0347	39	10	17	QVSNPLPK													Mascot
		1014.5	1014.47		-0.0312	-31	852	859	EFYAKNSR													Mascot
		1165.56	1165.71		0.1467	126	211	221	SVSVTTAGQCR								Carbamidomethyl (C)[10]					Mascot
		1298.62	1298.67		0.0495	38	890	900	GKFEELMVCSR													Mascot
		1298.62	1298.67		0.0495	38	890	900	GKFEELMVCSR													Mascot
		1557.8	1557.65		-0.1549	-99	475	487	YSELVQNHADLLR													Mascot
		1586.91	1586.76		-0.1527	-96	901	916	EIAASTAQLVAASKVK													Mascot
		1671.88	1671.83		-0.049	-29	763	777	GLDIKQEELGDLVDK													Mascot
		1671.88	1671.83		-0.049	-29	763	777	GLDIKQEELGDLVDK													Mascot
		1864.86	1864.87		0.0097	5	597	612	LAGAQESMCQQVKDQR								Carbamidomethyl (C)[9], Oxidation (M)[8]					Mascot
		1864.86	1864.87		0.0097	5	597	612	LAGAQESMCQQVKDQR								Carbamidomethyl (C)[9], Oxidation (M)[8]					Mascot
		2112.06	2112.01		-0.0437	-21	539	557	QELQVLHSNLETSAQSE													Mascot
									AK
		2239.13	2239.08		-0.0549	-25	520	538	TQEQQDVLENLKHELAT													Mascot
									SR
		2384.19	2383.93		-0.2581	-108	62	82	TCILGTHHEKGAQTFWSV													Mascot
									VNR
		2649.19	2649.2		0.0117	4	347	370	FDDVFGSSLSSDPFNFN													Mascot
									NQNGVNK
Gel Idx/Pos			154/G5						Instr./Gel Origin			BA2060/130415A						Process Status		Analysis Succeeded
Plate [#] Name			[1] 31598						Instrument Sample Name									Spectra		8
Rank		Protein Name						Accession No.		Protein MW	Protein		Pep.		Protein	Protein	Total Ion	Total Ion
											PI		Count		Score	Score	Score	C. I. %
																C. I. %
	1	Myosin light chain 3 OS=Mus musculus GN=Myl3 PE=1						MYL3_MOUSE		22407.3	5.03		12		262	100	177	100
		SV=4
		Peptide Information
		Calc. Mass		Obsrv. Mass	± da	± ppm	Start	End	Sequence					Ion	C. I. %		Modification				Rank	Result Type
							Seq.	Seq.						Score
		896.399	896.359		-0.0403	-45	43	50	EAEFDASK													Mascot
		995.563	995.523		-0.0404	-41	164	172	HVLATLGER													Mascot
		1010.53	1010.49		-0.0404	-40	65	72	EAFLLFDR				6		0							Mascot
		1010.53	1010.49		-0.0404	-40	65	72	EAFLLFDR													Mascot
		1281.63	1281.58		-0.0493	-38	80	90	ITYGQCGDVLR								Carbamidomethyl (C)[6]					Mascot
		1396.75	1396.7		-0.0567	-41	91	103	ALGQNPTQAEVLR				62		99.995							Mascot
		1396.75	1396.7		-0.0567	-41	91	103	ALGQNPTQAEVLR													Mascot
		1501.68	1501.62		-0.0599	-40	135	147	DTGTYEDFVEGLR				91		100							Mascot
		1501.68	1501.62		-0.0599	-40	135	147	DTGTYEDFVEGLR													Mascot
		1509.75	1509.68		-0.0641	-42	53	64	IEFTPEQIEEFK													Mascot
		1738.84	1738.77		-0.0713	-41	148	163	VFDKEGNGTVMGAELR								Oxidation (M)[11]					Mascot
		1743.82	1743.75		-0.0686	-39	133	147	NKDTGTYEDFVEGLR				18		0							Mascot
		1743.82	1743.75		-0.0686	-39	133	147	NKDTGTYEDFVEGLR													Mascot
		1750.93	1750.85		-0.0728	-42	51	64	IKIEFTPEQIEEFK													Mascot
		2015.93	2015.84		-0.0835	-41	117	132	MMDFETFLPMLQHISK								Oxidation (M)[1,2,10]					Mascot
		2501.26	2501.17		-0.0894	-36	53	72	IEFTPEQIEEFKEAFLLFD													Mascot
									R
	2	Fibroblast growth factor 9 OS=Mus musculus GN=Fgf9						FGF9_MOUSE		23399	7.06		9		62	99.022
		PE=2 SV=2
		Peptide Information
		Calc. Mass		Obsrv. Mass	± da	± ppm	Start	End	Sequence					Ion	C. I. %		Modification				Rank	Result Type
							Seq.	Seq.						Score
		838.435	838.501		0.066	79	64	69	RQLYCR													Mascot
		870.472	870.507		0.035	40	162	168	YYVALNK													Mascot
		870.472	870.507		0.035	40	162	168	YYVALNK													Mascot
		882.42	882.528		0.1082	123	122	129	GELYGSEK													Mascot
		995.498	995.523		0.025	25	130	137	LTQECVFR													Mascot
		1165.62	1165.69		0.069	59	48	58	GPAVTDLDHLK													Mascot
		1396.72	1396.7		-0.0243	-17	162	173	YYVALNKDGTPR													Mascot
		1396.72	1396.7		-0.0243	-17	162	173	YYVALNKDGTPR													Mascot
		1858.9	1858.79		-0.1064	-57	122	137	GELYGSEKLTQECVFR													Mascot
		2016.07	2015.84		-0.2222	-110	70	87	TGFHLEIFPNGTIQGTRK													Mascot
		2298.23	2298.1		-0.1311	-57	184	202	FTHFLPRPVDPDKVPELY													Mascot
									K
	3	Spermatogenesis-associated protein 5 OS=Mus						SPAT5_MOUSE		97194.9	8.48		14		47	69.074
		musculus GN=Spata5 PE=2 SV=2
		Peptide Information
		Calc. Mass		Obsrv. Mass	± da	± ppm	Start	End	Sequence					Ion	C. I. %		Modification				Rank	Result Type
							Seq.	Seq.						Score
		850.445	850.504		0.0586	69	336	342	KICTNSK								Carbamidomethyl (C)[3]					Mascot
		870.516	870.507		-0.0086	-10	873	879	IPESLRR													Mascot
		870.516	870.507		-0.0086	-10	873	879	IPESLRR													Mascot
		890.521	890.469		-0.0518	-58	708	714	AVREIFR													Mascot
		1165.6	1165.69		0.0943	81	701	710	YVGESERAVR													Mascot
		1190.62	1190.57		-0.0531	-45	663	674	GVLLYGPPGCSK													Mascot
		1750.92	1750.85		-0.0697	-40	663	679	GVLLYGPPGCSKTMIAK								Oxidation (M)[14]					Mascot
		2015.91	2015.84		-0.0647	-32	241	258	EPQSPSSQSTPCKPTND								Carbamidomethyl (C)[12]					Mascot
									R
		2163.11	2162.85		-0.2549	-118	472	492	RVVASLLTLMDGIGSEGS								Oxidation (M)[10]					Mascot
									EGR
		2208.09	2208.05		-0.043	-19	597	615	ITLNDFLQGMNDIRPSAM								Oxidation (M)[10]					Mascot
									R
		2221.13	2221.04		-0.0847	-38	171	188	IVLPGNFLYCTFYGRLCK								Carbamidomethyl (C)[10,17]					Mascot
		2230.19	2230.13		-0.0642	-29	680	700	ALANESGLNFLAIKGPEL													Mascot
									MNK
		2663.34	2663.24		-0.0972	-36	28	53	SGTSTPFAQPSPAAPGM								Oxidation (M)[17]					Mascot
									LVVTNFLEK
		2691.38	2691.27		-0.1116	-41	552	577	LANNAHGYVGADLKALC													Mascot
									NEAGLHALR
		2718.45	2718.15		-0.3042	-112	401	426	TMIARAVANEVGAYVSVI								Oxidation (M)[2]					Mascot
									NGPEIISK
		2748.4	2748.21		-0.1934	-70	552	577	LANNAHGYVGADLKALC								Carbamidomethyl (C)[17]					Mascot
									NEAGLHALR
	4	Nesprin-1 OS=Mus musculus GN=Syne1 PE=1 SV=2						SYNE1_MOUSE		1.00929e+06	5.43		49		46	61.067
		Peptide Information
		Calc. Mass		Obsrv. Mass	± da	± ppm	Start	End	Sequence					Ion	C. I. %		Modification				Rank	Result Type
							Seq.	Seq.						Score
		838.452	838.501		0.0487	58	5813	5819	MLTMKAK								Oxidation (M)[1]					Mascot
		842.521	842.478		-0.0429	-51	1413	1419	VLQRQAK													Mascot
		850.445	850.504		0.0586	69	5073	5079	MASLEKR								Oxidation (M)[1]					Mascot
		856.427	856.492		0.0646	75	8731	8737	SDPRPER													Mascot
		856.427	856.492		0.0646	75	8731	8737	SDPRPER													Mascot
		864.457	864.465		0.0076	9	7416	7422	LNELGYR													Mascot
		868.5	868.51		0.0105	12	6786	6792	VSKELHR													Mascot
		870.425	870.507		0.0823	95	5811	5817	CKMLTMK								Oxidation (M)[3]					Mascot
		870.425	870.507		0.0823	95	5811	5817	CKMLTMK								Oxidation (M)[3]					Mascot
		882.475	882.528		0.0531	60	3119	3125	LNTMLFK								Oxidation (M)[4]					Mascot
		889.492	889.516		0.0239	27	8437	8443	MKQNLQK													Mascot
		890.361	890.469		0.1081	121	4780	4786	EHAQMCR								Oxidation (M)[5]					Mascot
		896.385	896.359		-0.0259	-29	3805	3811	ECMSLEK								Carbamidomethyl (C)[2]					Mascot
		995.429	995.523		0.0943	95	703	710	ADEMDRMK													Mascot
		996.468	996.543		0.0751	75	75	82	LPCEQGHR								Carbamidomethyl (C)[3]					Mascot
		1010.53	1010.49		-0.0364	-36	5407	5414	IHDQIQEK													Mascot
		1010.53	1010.49		-0.0364	-36	5407	5414	IHDQIQEK													Mascot
		1045.57	1045.52		-0.0488	-47	7336	7345	LGALEQALCK													Mascot
		1051.6	1051.67		0.0656	62	8635	8643	EKVHVIGNR													Mascot
		1190.63	1190.57		-0.061	-51	3073	3082	GFQQWLVNAK													Mascot
		1240.52	1240.51		-0.0127	-10	6431	6440	EMSEEMDKNK													Mascot
		1281.65	1281.58		-0.0745	-58	2817	2827	TQFQDIMTVAK													Mascot
		1304.67	1304.65		-0.018	-14	8423	8433	WELLQAQAMSK													Mascot
		1308.6	1308.61		0.013	10	8072	8082	ENRTDSACSLR								Carbamidomethyl (C)[8]					Mascot
		1334.72	1334.84		0.1208	91	3747	3757	TLEVLLKDMEK								Oxidation (M)[9]					Mascot
		1396.63	1396.7		0.0693	50	7983	7993	WRNICAMSMER													Mascot
		1396.82	1396.7		-0.1195	-86	681	691	QQLLLLNGRWR													Mascot
		1404.7	1404.64		-0.059	-42	7066	7077	DCQELEDLIKAK													Mascot
		1435.73	1435.71		-0.017	-12	3786	3796	KEIHTYMEQLK								Oxidation (M)[7]					Mascot
		1439.75	1439.73		-0.0145	-10	1755	1766	MHFLQSVLAEHK													Mascot
		1448.66	1448.86		0.1947	134	4567	4577	EDFDKACHWLK								Carbamidomethyl (C)[7]					Mascot
		1509.74	1509.68		-0.0602	-40	1190	1202	YLIDISSENEAQK													Mascot
		1738.81	1738.77		-0.0423	-24	7792	7805	NKELCEWLTQMESK													Mascot
		1739.89	1739.76		-0.1287	-74	1719	1734	EALFSVASKEDVAVMK								Oxidation (M)[15]					Mascot
		1743.8	1743.75		-0.0509	-29	6099	6112	CEADELDHWLLNTK								Carbamidomethyl (C)[1]					Mascot
		1743.92	1743.75		-0.1679	-96	392	405	VSSRLFDWHIQLDK													Mascot
		1750.92	1750.85		-0.0688	-39	1188	1202	LKYLIDISSENEAQK													Mascot
		1858.82	1858.79		-0.0306	-16	3044	3059	EYNCLCLQASKGCQNK								Carbamidomethyl (C)[4]					Mascot
		1940.89	1940.85		-0.0456	-23	2167	2182	TDMESTLDKWLDVSER								Oxidation (M)[3]					Mascot
		2015.9	2015.84		-0.0608	-30	5415	5431	VQEIEEGKAMSQEFSCK								Carbamidomethyl (C)[16], Oxidation (M)[10]					Mascot
		2225.15	2225.04		-0.1111	-50	8498	8517	KAIILSINLCSSEFTQADS								Carbamidomethyl (C)[10]					Mascot
									K
		2225.15	2225.04		-0.1111	-50	8498	8517	KAIILSINLCSSEFTQADS								Carbamidomethyl (C)[10]					Mascot
									K
		2239.1	2239.05		-0.0452	-20	4279	4297	LALALQEEMYAIDDLKDC								Carbamidomethyl (C)[18]					Mascot
									K
		2292.16	2291.98		-0.1814	-79	4832	4851	RVATHLEDLSPHLDPTAY													Mascot
									EK
		2298.09	2298.1		0.0117	5	7203	7222	ECHPPVAETLSSTLQEVN								Carbamidomethyl (C)[2]					Mascot
									MR
		2422.13	2422.04		-0.094	-39	4086	4107	TYLDLLCSMCDLSNSSVK								Oxidation (M)[9]					Mascot
									NTAK
		2501.29	2501.17		-0.1187	-47	4158	4178	HTELEINIAQNMVMQVKD													Mascot
									FIK
		2718.42	2718.15		-0.2744	-101	4525	4547	QEQEEVLGKLQELQTVY													Mascot
									DTVLQK
		2748.32	2748.21		-0.1091	-40	4371	4395	QSPPPGMAQHLLMDHLA								Oxidation (M)[7,13]					Mascot
									ICSELEAK
		2779.41	2779.25		-0.1572	-57	7161	7185	LLTGSSEAVQVQVDNLQ													Mascot
									NLHDELEK
		2807.41	2807.22		-0.1949	-69	4449	4472	ALSEKTQFLMAVFQATS								Oxidation (M)[10]					Mascot
									QIQQHER
		3337.62	3337.65		0.0242	7	1353	1381	YLFQTGSSHERFLSFSSL													Mascot
									ESLSSELEQTK
		3346.51	3346.54		0.0347	10	3283	3311	FSQGVKELQDWMSDAV								Oxidation (M)[12]					Mascot
									HMLDSYCLPTSDK
	5	Aldehyde oxidase OS=Mus musculus GN=Aox1 PE=2						ADO_MOUSE		146583	6.6		19		41	0
		SV=2
		Peptide Information
		Calc. Mass		Obsrv. Mass	± da	± ppm	Start	End	Sequence					Ion	C. I. %		Modification				Rank	Result Type
							Seq.	Seq.						Score
		850.562	850.504		-0.0584	-69	335	341	ALLKHLR													Mascot
		864.403	864.465		0.0617	71	967	973	ALSECWR													Mascot
		995.458	995.523		0.0647	65	991	998	FNAENSWK													Mascot
		1045.51	1045.52		0.0127	12	938	946	CGLSPEQVR								Carbamidomethyl (C)[1]					Mascot
		1240.55	1240.51		-0.0424	-34	1139	1148	GYESNIDWEK													Mascot
		1281.58	1281.58		-0.0017	-1	718	728	LECGNVDEAFK								Carbamidomethyl (C)[3]					Mascot
		1396.67	1396.7		0.0265	19	150	161	CTGYRPIIDACK								Carbamidomethyl (C)[1]					Mascot
		1396.67	1396.7		0.0265	19	150	161	CTGYRPIIDACK								Carbamidomethyl (C)[1]					Mascot
		1435.73	1435.71		-0.0248	-17	986	998	AAIGKFNAENSWK													Mascot
		1439.58	1439.73		0.1566	109	974	984	ECMAKCSYFER								Carbamidomethyl (C)[2], Oxidation (M)[3]					Mascot
		1738.86	1738.77		-0.09	-52	938	952	CGLSPEQVRTINMYK													Mascot
		1743.88	1743.75		-0.1348	-77	834	849	GEDMLITGGRHPYLGK													Mascot
		1743.88	1743.75		-0.1348	-77	834	849	GEDMLITGGRHPYLGK													Mascot
		1750.86	1750.85		-0.0049	-3	947	960	TINMYKHVDTTHYK													Mascot
		2208.14	2208.05		-0.0899	-41	917	937	GFGFPQAGLVTEACITEV								Carbamidomethyl (C)[14]					Mascot
									AIK
		2211.15	2211.02		-0.1331	-60	258	277	YPQAPIVMGYTSVGPEV													Mascot
									KFK
		2221.07	2221.04		-0.0218	-10	130	149	NHPEPTLDQLTDALGGN								Carbamidomethyl (C)[19]					Mascot
									LCR
		2281.98	2282.06		0.0804	35	41	63	YGCGGGGCGACTVMISR													Mascot
									YNPSTK
		2297.98	2298.1		0.1198	52	41	63	YGCGGGGCGACTVMISR								Oxidation (M)[14]					Mascot
									YNPSTK
		2422.03	2422.04		0.0056	2	108	129	CHGTQCGFCTPGMVMS								Oxidation (M)[13]					Mascot
									MYALLR
		2718.25	2718.15		-0.1062	-39	105	129	IAKCHGTQCGFCTPGMV													Mascot
									MSMYALLR
		2807.26	2807.22		-0.043	-15	105	129	IAKCHGTQCGFCTPGMV								Carbamidomethyl (C)[4], Oxidation (M)[16,18]					Mascot
									MSMYALLR
		3338.72	3338.64		-0.0796	-24	64	95	AIRHHPVNACLTPICSLH													Mascot
									GTAVTTVEGLGNTR
	6	N-acylneuraminate cytidylyltransferase OS=Mus						NEUA_MOUSE		48027.7	8.37		10		40	0
		musculus GN=Cmas PE=1 SV=2
		Peptide Information
		Calc. Mass		Obsrv. Mass	± da	± ppm	Start	End	Sequence					Ion	C. I. %		Modification				Rank	Result Type
							Seq.	Seq.						Score
		856.525	856.492		-0.0333	-39	51	59	GGSKGIPLK													Mascot
		856.525	856.492		-0.0333	-39	51	59	GGSKGIPLK													Mascot
		864.431	864.465		0.0341	39	341	348	TEVSVSDK													Mascot
		882.577	882.528		-0.0486	-55	55	62	GIPLKNIK													Mascot
		995.396	995.523		0.1267	127	233	239	MAYYEMR								Oxidation (M)[1,6]					Mascot
		1010.48	1010.49		0.0104	10	357	364	KEMGLCWK								Oxidation (M)[3]					Mascot
		1010.48	1010.49		0.0104	10	357	364	KEMGLCWK								Oxidation (M)[3]					Mascot
		1501.79	1501.62		-0.1737	-116	220	232	RHLIEMGYLQGGK													Mascot
		1501.79	1501.62		-0.1737	-116	220	232	RHLIEMGYLQGGK													Mascot
		2208.06	2208.05		-0.0095	-4	240	258	AEHSVDIDVDIDWPIAEQ													Mascot
									R
		2224.99	2225.04		0.0437	20	203	220	QDWDGELYENGSFYFAK													Mascot
									R
		2224.99	2225.04		0.0437	20	202	219	RQDWDGELYENGSFYFA													Mascot
									K
		2718.21	2718.15		-0.0642	-24	358	380	EMGLCWKEVAYLGNEVS								Carbamidomethyl (C)[5], Oxidation (M)[2]					Mascot
									DEECLK
	7	F-box only protein 28 OS=Mus musculus GN=Fbxo28						FBX28_MOUSE		40952.2	9.6		8		37	0
		PE=2 SV=1
		Peptide Information
		Calc. Mass		Obsrv. Mass	± da	± ppm	Start	End	Sequence					Ion	C. I. %		Modification				Rank	Result Type
							Seq.	Seq.						Score
		838.587	838.501		-0.086	-103	215	221	IVPILKR													Mascot
		864.407	864.465		0.0583	67	94	100	MDLVCQR													Mascot
		889.435	889.516		0.0815	92	112	118	FHNLCQK													Mascot
		1334.72	1334.84		0.1195	90	101	111	MLNQGFLKVER													Mascot
		1739.99	1739.76		-0.2278	-131	264	279	LQQQVRTNGAGVTVLR													Mascot
		2230.16	2230.13		-0.0354	-16	232	253	LMGSPPVPGPSAALTTM													Mascot
									QLFSK
		2239.01	2239.05		0.039	17	326	347	EVMESAVGTSSGSGQSE													Mascot
									ESPRK
		2779.14	2779.25		0.1148	41	2	31	AAASEERMAEEGGGGH								Oxidation (M)[8]					Mascot
									GDGGSCSAAGSAQR
	8	Cullin-1 OS=Mus musculus GN=Cul1 PE=1 SV=1						CUL1_MOUSE		89635	8.19		12		37	0
		Peptide Information
		Calc. Mass		Obsrv. Mass	± da	± ppm	Start	End	Sequence					Ion	C. I. %		Modification				Rank	Result Type
							Seq.	Seq.						Score
		864.363	864.465		0.1021	118	147	153	RECDEGR													Mascot
		882.45	882.528		0.0783	89	322	328	MYNLVSR													Mascot
		996.656	996.543		-0.1134	-114	709	717	LLIQAAIVR													Mascot
		1010.5	1010.49		-0.0074	-7	588	596	GELVTNCFK													Mascot
		1010.5	1010.49		-0.0074	-7	588	596	GELVTNCFK													Mascot
		1190.51	1190.57		0.0561	47	494	503	QACGFEYTSK								Carbamidomethyl (C)[3]					Mascot
		1435.63	1435.71		0.0803	56	118	127	FYTQQWEDYR													Mascot
		1739.87	1739.76		-0.1149	-66	402	417	FINNNAVTKMAQSSSK													Mascot
		2016.11	2015.84		-0.2618	-130	169	185	DCLFRPLNKQVTNAVLK								Carbamidomethyl (C)[2]					Mascot
		2221.07	2221.04		-0.0244	-11	436	454	NPEEAELEDTLNQVMVV								Oxidation (M)[15]					Mascot
									FK
		2691.27	2691.27		0.0014	1	377	401	YNALVMSAFNNDAGFVA								Carbamidomethyl (C)[23], Oxidation (M)[6]					Mascot
									ALDKACGR
		2780.22	2779.84		-0.3767	-135	42	63	YMELYTHVYNYCTSVHQ								Carbamidomethyl (C)[12], Oxidation (M)[2]					Mascot
									SNQAR
		3346.8	3346.54		-0.2619	-78	648	676	LLVLEDENANVDEVELKP													Mascot
									DTLIKLYLGYK
	9	Aspartate--tRNA ligase, cytoplasmic OS=Mus musculus						SYDC_MOUSE		57111.2	6.07		10		36	0
		GN=Dars PE=2 SV=2
		Peptide Information
		Calc. Mass		Obsrv. Mass	± da	± ppm	Start	End	Sequence					Ion	C. I. %		Modification				Rank	Result Type
							Seq.	Seq.						Score
		826.464	826.517		0.0526	64	64	70	ARVHTSR													Mascot
		842.484	842.478		-0.0065	-8	9	15	KGQEKPR													Mascot
		882.414	882.528		0.1146	130	488	494	QTSMFPR								Oxidation (M)[4]					Mascot
		995.466	995.523		0.0573	58	331	338	QFPCEPFK													Mascot
		1010.53	1010.49		-0.0364	-36	189	197	TSTSQAIFR													Mascot
		1010.53	1010.49		-0.0364	-36	189	197	TSTSQAIFR													Mascot
		1435.74	1435.71		-0.036	-25	461	475	FGAPPHAGGGIGLER													Mascot
		1509.77	1509.68		-0.0867	-57	242	254	NNAYLAQSPQLYK													Mascot
		1738.84	1738.77		-0.0714	-41	29	43	YGISSMIQSQEKPDR													Mascot
		2211.12	2211.02		-0.0999	-45	123	141	VNQKIGSCTQQDVELHV								Carbamidomethyl (C)[8]					Mascot
									QK
		2225.15	2225.04		-0.1087	-49	339	356	FLEPTLRLEYCEALAMLR								Carbamidomethyl (C)[11]					Mascot
		2225.15	2225.04		-0.1087	-49	339	356	FLEPTLRLEYCEALAMLR								Carbamidomethyl (C)[11]					Mascot
	10	Estradiol 17-beta-dehydrogenase 2 OS=Mus musculus						DHB2_MOUSE		41808.7	8.85		7		35	0	11	0
		GN=Hsd17b2 PE=2 SV=2
		Peptide Information
		Calc. Mass		Obsrv. Mass	± da	± ppm	Start	End	Sequence					Ion	C. I. %		Modification				Rank	Result Type
							Seq.	Seq.						Score
		1010.54	1010.49		-0.0476	-47	325	333	DIQHAISAR													Mascot
		1010.54	1010.49		-0.0476	-47	325	333	DIQHAISAR													Mascot
		1045.64	1045.52		-0.1182	-113	258	267	VVTIKPGGFK													Mascot
		1190.63	1190.57		-0.061	-51	366	375	KGFYPQPTPR													Mascot
		1396.75	1396.7		-0.0567	-41	313	324	ERSNPDITPVLR				11		0							Mascot
		1396.75	1396.7		-0.0567	-41	313	324	ERSNPDITPVLR													Mascot
		2283.2	2283.1		-0.1013	-44	133	152	LSVLQMDVTKPEQIKDAH								Oxidation (M)[6]					Mascot
									SK
		2721.39	2721.18		-0.2071	-76	344	366	MAYLWVCLAAYCPTSLL								Carbamidomethyl (C)[7]					Mascot
									DYVIKK
		2807.33	2807.22		-0.1074	-38	283	305	EILDHFSKDIQENYGQDY													Mascot
									VHTQK
Gel Idx/Pos			155/G6						Instr./Gel Origin			BA2060/130415A						Process Status		Analysis Succeeded
Plate [#] Name			[1] 31598						Instrument Sample Name									Spectra		8
Rank		Protein Name						Accession No.		Protein MW	Protein		Pep.		Protein	Protein	Total Ion	Total Ion
											PI		Count		Score	Score	Score	C. I. %
																C. I. %
	1	Methylmalonyl-CoA epimerase, mitochondrial OS=Mus						MCEE_MOUSE		19005.1	9.17		8		212	100	151	100
		musculus GN=Mcee PE=2 SV=1
		Peptide Information
		Calc. Mass		Obsrv. Mass	± da	± ppm	Start	End	Sequence					Ion	C. I. %		Modification				Rank	Result Type
							Seq.	Seq.						Score
		1404.78	1404.72		-0.0627	-45	50	62	LNHVAVAVPDLEK													Mascot
		1513.9	1513.84		-0.061	-40	153	166	IGAHGKPVIFLHPK				56		99.981							Mascot
		1513.9	1513.84		-0.061	-40	153	166	IGAHGKPVIFLHPK													Mascot
		2083.09	2083		-0.0867	-42	98	116	MELLHPLGSDSPITGFLQ													Mascot
									K
		2099.08	2098.99		-0.0903	-43	98	116	MELLHPLGSDSPITGFLQ								Oxidation (M)[1]					Mascot
									K
		2099.08	2098.99		-0.0903	-43	98	116	MELLHPLGSDSPITGFLQ				45		99.763		Oxidation (M)[1]					Mascot
									K
		2296.14	2296.04		-0.0949	-41	30	49	SFSTPQSQFQESSPVWK													Mascot
									LGR
		2325.23	2325.06		-0.1675	-72	98	118	MELLHPLGSDSPITGFLQ													Mascot
									KNK
		2383.12	2383.02		-0.0955	-40	119	140	AGGMHHVCIEVDNISAAV								Carbamidomethyl (C)[8], Oxidation (M)[4]					Mascot
									MDLK
		2399.12	2399.02		-0.091	-38	119	140	AGGMHHVCIEVDNISAAV								Carbamidomethyl (C)[8], Oxidation (M)[4,19]					Mascot
									MDLK
		2527.21	2527.12		-0.0945	-37	119	141	AGGMHHVCIEVDNISAAV								Carbamidomethyl (C)[8], Oxidation (M)[4,19]					Mascot
									MDLKK
		3003.61	3003.5		-0.1132	-38	69	97	DVLGAQVSEVVPLPEHG				51		99.94							Mascot
									VSVVFVNLGNTK
		3003.61	3003.5		-0.1132	-38	69	97	DVLGAQVSEVVPLPEHG													Mascot
									VSVVFVNLGNTK
	2	ATP synthase subunit alpha, mitochondrial OS=Mus						ATPA_MOUSE		59715.6	9.22		8		79	99.977	52	99.952
		musculus GN=Atp5a1 PE=1 SV=1
		Peptide Information
		Calc. Mass		Obsrv. Mass	± da	± ppm	Start	End	Sequence					Ion	C. I. %		Modification				Rank	Result Type
							Seq.	Seq.						Score
		864.413	864.463		0.0499	58	263	270	LTDADAMK													Mascot
		892.489	892.453		-0.0354	-40	435	441	LELAQYR													Mascot
		1438.85	1438.79		-0.0601	-42	403	416	GIRPAINVGLSVSR													Mascot
		2230.13	2230.12		-0.0115	-5	84	103	VHGLRNVQAEEMVEFSS													Mascot
									GLK
		2325.15	2325.06		-0.0947	-41	473	493	QGQYSPMAIEEQVAVIYA								Oxidation (M)[7]					Mascot
									GVR
		2338.17	2338.08		-0.0922	-39	442	463	EVAAFAQFGSDLDAATQ													Mascot
									QLLSR
		2338.17	2338.08		-0.0922	-39	442	463	EVAAFAQFGSDLDAATQ				52		99.952							Mascot
									QLLSR
		2410.26	2410.16		-0.0994	-41	507	527	FENAFLSHVISQHQSLLG													Mascot
									NIR
		3347.56	3347.55		-0.0107	-3	271	301	YTIVVSATASDAAPLQYL								Oxidation (M)[26]					Mascot
									APYSGCSMGEYFR
	3	TATA box-binding protein-associated factor RNA						TAF1A_MOUSE		52683.9	8.84		12		60	98.22
		polymerase I subunit A OS=Mus musculus GN=Taf1a
		PE=1
		Peptide Information
		Calc. Mass		Obsrv. Mass	± da	± ppm	Start	End	Sequence					Ion	C. I. %		Modification				Rank	Result Type
							Seq.	Seq.						Score
		870.432	870.505		0.0736	85	425	431	QDHETLK													Mascot
		870.432	870.505		0.0736	85	425	431	QDHETLK													Mascot
		996.547	996.554		0.0063	6	37	46	HVEAVVTGGK													Mascot
		1661.76	1661.8		0.04	24	114	127	SNVETFNSFADRMK								Oxidation (M)[13]					Mascot
		1895.81	1895.94		0.1322	70	243	258	SYVEMLEFYGDQDGAR								Oxidation (M)[5]					Mascot
		1921.01	1920.89		-0.1212	-63	396	414	ADTDLACEKAFVAGVLLG													Mascot
									K
		2247.15	2247.02		-0.1243	-55	27	46	TGMHFPWLHKHVEAVVT								Oxidation (M)[3]					Mascot
									GGK
		2399.33	2399.02		-0.3025	-126	300	319	ILHEIVPSHTLMLEFHTLL													Mascot
									R
		2410.22	2410.16		-0.0559	-23	356	374	YLKQILVGSHHEWVEEE													Mascot
									WK
		2527.42	2527.12		-0.3059	-121	300	320	ILHEIVPSHTLMLEFHTLL													Mascot
									RK
		2779.36	2779.33		-0.03	-11	321	345	SDTEEHQKLGLSVLFEVL													Mascot
									DFAGCNK
		2807.42	2807.2		-0.2154	-77	12	36	LAVAEDNPETSVLSKTG													Mascot
									MHFPWLHK
		3347.77	3347.55		-0.219	-65	128	156	NIGVLNYLKISLQHALYLL								Oxidation (M)[23]					Mascot
									HHGMLDDANR
	4	Double-stranded RNA-specific adenosine deaminase						DSRAD_MOUSE		130365	8.93		14		35	0
		OS=Mus musculus GN=Adar PE=1 SV=2
		Peptide Information
		Calc. Mass		Obsrv. Mass	± da	± ppm	Start	End	Sequence					Ion	C. I. %		Modification				Rank	Result Type
							Seq.	Seq.						Score
		842.521	842.478		-0.0431	-51	664	670	RIGELVR													Mascot
		850.405	850.504		0.0987	116	591	598	EGPAHDPK													Mascot
		870.422	870.505		0.0835	96	879	885	YNHHTAK													Mascot
		870.422	870.505		0.0835	96	879	885	YNHHTAK													Mascot
		1404.72	1404.72		-0.0026	-2	385	396	LRPHAYHNGPSR													Mascot
		1661.78	1661.8		0.0189	11	826	841	DPEDMGVVVSLGTGNR								Oxidation (M)[5]					Mascot
		1895.98	1895.94		-0.0359	-19	800	816	CFNALTNSFQPSLLGRK													Mascot
		2225.13	2225.03		-0.1018	-46	1013	1032	SVTLGYLFSQGHLTRAIC													Mascot
									CR
		2225.14	2225.03		-0.1123	-50	599	619	FQYCVAVGAQTFPPVSA													Mascot
									PSKK
		2292.14	2292		-0.1445	-63	686	706	SHGFAAEFKLIDQSGPPH													Mascot
									EPK
		2338.1	2338.08		-0.0239	-10	567	586	SPVTTLLECMHKLGNSC								Carbamidomethyl (C)[9], Oxidation (M)[10]					Mascot
									EFR
		2338.1	2338.08		-0.0239	-10	567	586	SPVTTLLECMHKLGNSC								Carbamidomethyl (C)[9], Oxidation (M)[10]					Mascot
									EFR
		2348.22	2348.05		-0.1609	-69	103	123	NQGFHIGPPLPPPHSRG													Mascot
									TPWR
		2410.36	2410.16		-0.2014	-84	992	1012	WNVLGLQGALLTHFLQP													Mascot
									VYLK
		2780.4	2780.34		-0.0671	-24	31	53	YPQPQGPESYPRSFQLQ													Mascot
									QIEFLK
		3025.28	3025.48		0.2002	66	632	661	ALQEEAASSADDQSGGA								Oxidation (M)[26]					Mascot
									NTDSLDESMAPNK
	5	NADH dehydrogenase [ubiquinone] complex I,						NDUF7_MOUSE		48353.8	6.47		8		33	0
		assembly factor 7 OS=Mus musculus GN=Ndufaf7
		PE=2 SV=4
		Peptide Information
		Calc. Mass		Obsrv. Mass	± da	± ppm	Start	End	Sequence					Ion	C. I. %		Modification				Rank	Result Type
							Seq.	Seq.						Score
		1045.58	1045.52		-0.0585	-56	357	365	NMGIDVRLK													Mascot
		1448.69	1448.87		0.177	122	230	242	EVFVDVDPQASDK													Mascot
		1735.85	1735.76		-0.0935	-54	378	392	QQLLGGYDMLMNPQK													Mascot
		1735.85	1735.76		-0.0935	-54	378	392	QQLLGGYDMLMNPQK													Mascot
		2082.92	2083		0.0805	39	22	40	CYSSGNEPAESNQVTPM													Mascot
									LR
		2098.92	2098.99		0.0772	37	22	40	CYSSGNEPAESNQVTPM								Oxidation (M)[17]					Mascot
									LR
		2098.92	2098.99		0.0772	37	22	40	CYSSGNEPAESNQVTPM								Oxidation (M)[17]					Mascot
									LR
		2225.05	2225.03		-0.021	-9	378	396	QQLLGGYDMLMNPQKM								Oxidation (M)[9]					Mascot
									GER
		2225.05	2225.03		-0.021	-9	378	396	QQLLGGYDMLMNPQKM								Oxidation (M)[9]					Mascot
									GER
		2284.03	2284.08		0.0498	22	20	40	GKCYSSGNEPAESNQVT								Oxidation (M)[19]					Mascot
									PMLR
		2292.13	2292		-0.1367	-60	60	79	EVLTNPAKGYYVHQDML													Mascot
									GEK
		2308.13	2308.04		-0.0923	-40	60	79	EVLTNPAKGYYVHQDML								Oxidation (M)[16]					Mascot
									GEK
		2325.06	2325.06		-0.0002	0	20	40	GKCYSSGNEPAESNQVT								Carbamidomethyl (C)[3]					Mascot
									PMLR
		3347.68	3347.55		-0.1316	-39	308	337	GFYGHQLHDVLIAPGTAD													Mascot
									LTADVDFSYLRR
	6	Serine--tRNA ligase, mitochondrial OS=Mus musculus						SYSM_MOUSE		58279.8	8.03		9		33	0
		GN=Sars2 PE=2 SV=2
		Peptide Information
		Calc. Mass		Obsrv. Mass	± da	± ppm	Start	End	Sequence					Ion	C. I. %		Modification				Rank	Result Type
							Seq.	Seq.						Score
		882.468	882.532		0.0637	72	204	211	GHLEIGEK													Mascot
		892.475	892.453		-0.0215	-24	220	227	LSHVSGHR													Mascot
		1434.69	1434.55		-0.1449	-101	404	415	FDIEAWMPGRGR													Mascot
		1501.79	1501.61		-0.1713	-114	105	118	SLEAEKEAVAEAVR													Mascot
		1669.86	1669.81		-0.0499	-30	338	350	EPWGLYRVHHFTK													Mascot
		1735.74	1735.76		0.0122	7	322	337	MVCASTCYRAETDTGK													Mascot
		1735.74	1735.76		0.0122	7	322	337	MVCASTCYRAETDTGK													Mascot
		1920.85	1920.89		0.0382	20	416	432	YGEVTSASNCTDFQSRR													Mascot
		2325.23	2325.06		-0.1753	-75	191	211	VVGEKPAFSFQPRGHLEI													Mascot
									GEK
		2691.17	2691.2		0.0315	12	50	72	EGYSELPYLDMESVCAC								Carbamidomethyl (C)[15,17], Oxidation					Mascot
									PEKAAR								(M)[11]
	7	Integrin beta-2-like protein OS=Mus musculus						ITB2L_MOUSE		81493.1	6.86		10		31	0
		GN=Itgb2l PE=1 SV=1
		Peptide Information
		Calc. Mass		Obsrv. Mass	± da	± ppm	Start	End	Sequence					Ion	C. I. %		Modification				Rank	Result Type
							Seq.	Seq.						Score
		856.362	856.487		0.1248	146	444	451	CNSGYAGK								Carbamidomethyl (C)[1]					Mascot
		996.406	996.554		0.1476	148	435	443	GAMECGICR								Carbamidomethyl (C)[5]					Mascot
		1735.7	1735.76		0.0553	32	435	451	GAMECGICRCNSGYAGK								Oxidation (M)[3]					Mascot
		1735.7	1735.76		0.0553	32	435	451	GAMECGICRCNSGYAGK								Oxidation (M)[3]					Mascot
		1820.97	1820.84		-0.1331	-73	166	181	IGFGSIVNMTFQHILK								Oxidation (M)[9]					Mascot
		1940.8	1940.85		0.057	29	251	266	QNTSDGRCHLDDGMYR								Carbamidomethyl (C)[8], Oxidation (M)[14]					Mascot
		2098.82	2098.99		0.1716	82	452	470	NCECQTQGPSSQDLEGS								Carbamidomethyl (C)[2]					Mascot
									CR
		2098.82	2098.99		0.1716	82	452	470	NCECQTQGPSSQDLEGS								Carbamidomethyl (C)[2]					Mascot
									CR
		2230.25	2230.12		-0.1285	-58	97	116	QLSPRNVTVFLRPGQAA													Mascot
									TFK
		2283.94	2284.08		0.1443	63	452	471	NCECQTQGPSSQDLEGS								Carbamidomethyl (C)[2,4]					Mascot
									CRK
		3003.17	3003.5		0.3299	110	472	499	DNSSIMCSGLGDCICGQ								Carbamidomethyl (C)[7], Oxidation (M)[6]					Mascot
									CECHTSDIPNK
		3003.17	3003.5		0.3299	110	472	499	DNSSIMCSGLGDCICGQ								Carbamidomethyl (C)[7], Oxidation (M)[6]					Mascot
									CECHTSDIPNK
		3347.43	3347.55		0.1153	34	413	443	VLPLCECQCQEQSQHHS													Mascot
									LCGGKGAMECGICR
	8	H-2 class II histocompatibility antigen, A-Q beta chain						HB2Q_MOUSE		29931.2	7.72		6		31	0
		OS=Mus musculus GN=H2-Ab1 PE=1 SV=1
		Peptide Information
		Calc. Mass		Obsrv. Mass	± da	± ppm	Start	End	Sequence					Ion	C. I. %		Modification				Rank	Result Type
							Seq.	Seq.						Score
		842.488	842.478		-0.0107	-13	33	39	HFVAQLK													Mascot
		892.419	892.453		0.0339	38	100	107	AEVDTVCR													Mascot
		2099.01	2098.99		-0.0188	-9	33	50	HFVAQLKGECYFTNGTQ													Mascot
									R
		2099.01	2098.99		-0.0188	-9	33	50	HFVAQLKGECYFTNGTQ													Mascot
									R
		2207.12	2207		-0.1162	-53	159	177	WFRNGQEETVGVSSTQL													Mascot
									IR
		2292.3	2292		-0.3008	-131	227	248	MLSGIGGCVLGVIFLGLG								Carbamidomethyl (C)[8]					Mascot
									LFIR
		2308.29	2308.04		-0.2566	-111	227	248	MLSGIGGCVLGVIFLGLG								Carbamidomethyl (C)[8], Oxidation (M)[1]					Mascot
									LFIR
		3338.82	3338.64		-0.179	-54	1	32	MALQIPSLLLSAAVVVLM													Mascot
									VLSSPRTEGGNSER
	9	mRNA export factor OS=Mus musculus GN=Rae1						RAE1L_MOUSE		40938.9	7.96		7		30	0
		PE=1 SV=1
		Peptide Information
		Calc. Mass		Obsrv. Mass	± da	± ppm	Start	End	Sequence					Ion	C. I. %		Modification				Rank	Result Type
							Seq.	Seq.						Score
		842.509	842.478		-0.0319	-38	206	212	RIESPLK													Mascot
		870.403	870.505		0.1026	118	101	108	VFTASCDK													Mascot
		870.403	870.505		0.1026	118	101	108	VFTASCDK													Mascot
		1501.75	1501.61		-0.1358	-90	160	172	SSNPMMVLQLPER													Mascot
		2207.07	2207		-0.0695	-31	155	172	FWDTRSSNPMMVLQLPE													Mascot
									R
		2239.06	2239.05		-0.0166	-7	155	172	FWDTRSSNPMMVLQLPE								Oxidation (M)[10,11]					Mascot
									R
		2246.98	2247.02		0.0444	20	81	100	AQQMHTGPVLDVCWSD								Carbamidomethyl (C)[13], Oxidation (M)[4]					Mascot
									DGSK
		2410.13	2410.16		0.0313	13	132	151	TIHWIKAPNYSCVMTGS								Carbamidomethyl (C)[12], Oxidation (M)[14]					Mascot
									WDK
		3025.35	3025.48		0.1323	44	81	108	AQQMHTGPVLDVCWSD													Mascot
									DGSKVFTASCDK
	10	Serine/threonine-protein kinase D3 OS=Mus musculus						KPCD3_MOUSE		100014	6.35		11		30	0
		GN=Prkd3 PE=1 SV=1
		Peptide Information
		Calc. Mass		Obsrv. Mass	± da	± ppm	Start	End	Sequence					Ion	C. I. %		Modification				Rank	Result Type
							Seq.	Seq.						Score
		856.525	856.487		-0.0385	-45	670	676	LPERITK													Mascot
		882.436	882.532		0.0959	109	263	269	MVMCRVK								Oxidation (M)[1]					Mascot
		1279.57	1279.71		0.1465	114	185	195	CEGCGLNYHKR													Mascot
		1513.61	1513.84		0.2264	150	97	108	FPECGFFGMYDK								Carbamidomethyl (C)[4], Oxidation (M)[9]					Mascot
		1513.61	1513.84		0.2264	150	97	108	FPECGFFGMYDK								Carbamidomethyl (C)[4], Oxidation (M)[9]					Mascot
		1661.79	1661.8		0.011	7	847	860	IGERYITHESDDAR													Mascot
		1703.91	1703.78		-0.1256	-74	71	86	ESVTIEAQELSLSAVK													Mascot
		1757.71	1757.74		0.0249	14	875	889	HFIMAPNPDDMEEDP													Mascot
		2083.02	2083		-0.0154	-7	97	113	FPECGFFGMYDKILLFR													Mascot
		2099.01	2098.99		-0.019	-9	97	113	FPECGFFGMYDKILLFR								Oxidation (M)[9]					Mascot
		2099.08	2098.99		-0.0903	-43	13	33	SVFPATVSAVLPAPSPCS								Carbamidomethyl (C)[17]					Mascot
									SPK
		2207.07	2207		-0.0703	-32	250	267	IPSWSGRPIWMEKMVMC													Mascot
									R
		2239.06	2239.05		-0.0173	-8	250	267	IPSWSGRPIWMEKMVMC								Oxidation (M)[11,14]					Mascot
									R
		2296.09	2296.04		-0.0449	-20	250	267	IPSWSGRPIWMEKMVMC								Carbamidomethyl (C)[17], Oxidation					Mascot
									R								(M)[11,14]
		3003.48	3003.5		0.0201	7	621	646	NEVAILQNLHHPGIVNLE													Mascot
									CMFETPER
		3003.48	3003.5		0.0201	7	621	646	NEVAILQNLHHPGIVNLE													Mascot
									CMFETPER
Gel Idx/Pos			156/G7						Instr./Gel Origin			BA2060/130415A						Process Status		Analysis Succeeded
Plate [#] Name			[1] 31598						Instrument Sample Name									Spectra		8
Rank		Protein Name						Accession No.		Protein MW	Protein		Pep.		Protein	Protein	Total Ion	Total Ion
											PI		Count		Score	Score	Score	C. I. %
																C. I. %
	1	Myoglobin OS=Mus musculus GN=Mb PE=1 SV=3						MYG_MOUSE		17059	7.07		9		400	100	328	100
		Peptide Information
		Calc. Mass		Obsrv. Mass	± da	± ppm	Start	End	Sequence					Ion	C. I. %		Modification				Rank	Result Type
							Seq.	Seq.						Score
		941.473	941.43		-0.043	-46	147	154	YKELGFQG													Mascot
		1330.66	1330.6		-0.0614	-46	36	46	THPETLDKFDK													Mascot
		1330.66	1330.6		-0.0614	-46	36	46	THPETLDKFDK				52		99.952							Mascot
		1383.59	1383.62		0.0252	18	52	63	SEEDMKGSEDLK								Oxidation (M)[5]					Mascot
		1483.83	1483.76		-0.0697	-47	65	78	HGCTVLTALGTILK				72		100		Carbamidomethyl (C)[3]					Mascot
		1483.83	1483.76		-0.0697	-47	65	78	HGCTVLTALGTILK								Carbamidomethyl (C)[3]					Mascot
		1494.63	1494.56		-0.0677	-45	120	134	HSGDFGADAQGAMSK								Oxidation (M)[13]					Mascot
		1786.92	1786.84		-0.0808	-45	81	97	GQHAAEIQPLAQSHATK				82		100							Mascot
		1786.92	1786.84		-0.0808	-45	81	97	GQHAAEIQPLAQSHATK													Mascot
		1800.93	1800.84		-0.0838	-47	2	17	GLSDGEWQLVLNVWGK													Mascot
		1896.02	1895.94		-0.085	-45	18	35	VEADLAGHGQEVLIGLFK				121		100							Mascot
		1896.02	1895.94		-0.085	-45	18	35	VEADLAGHGQEVLIGLFK													Mascot
		1915.01	1914.93		-0.0824	-43	80	97	KGQHAAEIQPLAQSHATK													Mascot
	2	Coiled-coil domain-containing protein 110 OS=Mus						CC110_MOUSE		96295.5	6.52		15		43	14.824
		musculus GN=Ccdc110 PE=2 SV=1
		Peptide Information
		Calc. Mass		Obsrv. Mass	± da	± ppm	Start	End	Sequence					Ion	C. I. %		Modification				Rank	Result Type
							Seq.	Seq.						Score
		856.55	856.488		-0.0621	-73	622	628	LEILQLK													Mascot
		856.55	856.488		-0.0621	-73	622	628	LEILQLK													Mascot
		870.469	870.505		0.0354	41	379	385	FHSRAPR													Mascot
		870.469	870.505		0.0354	41	379	385	FHSRAPR													Mascot
		882.479	882.525		0.0458	52	799	805	STYISRR													Mascot
		892.462	892.459		-0.0028	-3	611	618	STLESDLK													Mascot
		1045.59	1045.52		-0.0675	-65	490	498	QLKSLAEEK													Mascot
		1392.68	1392.76		0.0799	57	191	203	KAMNTSEQPSATK													Mascot
		1438.72	1438.78		0.0648	45	743	754	FENSISRLTEDK													Mascot
		1586.82	1586.73		-0.0888	-56	548	560	QQMLETIDHLKSK								Oxidation (M)[3]					Mascot
		1786.8	1786.84		0.0387	22	239	253	HGFCANLDDICHSIK								Carbamidomethyl (C)[4,11]					Mascot
		1786.8	1786.84		0.0387	22	239	253	HGFCANLDDICHSIK								Carbamidomethyl (C)[4,11]					Mascot
		1849.06	1848.88		-0.1816	-98	468	483	TKMKPLVFTAQSLIQK								Oxidation (M)[3]					Mascot
		1896.04	1895.94		-0.1062	-56	633	649	LIKAEQESLLHSLDTAK													Mascot
		1896.04	1895.94		-0.1062	-56	633	649	LIKAEQESLLHSLDTAK													Mascot
		1917.96	1917.92		-0.032	-17	402	419	EGQAFIVSQGPATLENEK													Mascot
		1941.05	1940.87		-0.177	-91	1	19	MSPGYLPAPKAVLGSVP													Mascot
									EK
		2283.1	2283.08		-0.0183	-8	578	596	MNIEIEAMKTSMLLVQDE								Oxidation (M)[1,8]					Mascot
									R
		2297.27	2297.09		-0.1814	-79	470	489	MKPLVFTAQSLIQKVEAH													Mascot
									EK
	3	Spermatogenesis-associated protein 5 OS=Mus						SPAT5_MOUSE		97194.9	8.48		13		42	0
		musculus GN=Spata5 PE=2 SV=2
		Peptide Information
		Calc. Mass		Obsrv. Mass	± da	± ppm	Start	End	Sequence					Ion	C. I. %		Modification				Rank	Result Type
							Seq.	Seq.						Score
		850.445	850.504		0.0587	69	336	342	KICTNSK								Carbamidomethyl (C)[3]					Mascot
		870.516	870.505		-0.0109	-13	873	879	IPESLRR													Mascot
		870.516	870.505		-0.0109	-13	873	879	IPESLRR													Mascot
		1165.6	1165.69		0.0937	80	701	710	YVGESERAVR													Mascot
		1483.79	1483.76		-0.0333	-22	583	596	QPNLPDSKVAGMVK													Mascot
		1483.79	1483.76		-0.0333	-22	583	596	QPNLPDSKVAGMVK													Mascot
		1800.98	1800.84		-0.1334	-74	749	764	VLAQLLTEMDGIEQLK													Mascot
		1816.97	1816.84		-0.1286	-71	749	764	VLAQLLTEMDGIEQLK								Oxidation (M)[9]					Mascot
		1878.09	1877.95		-0.143	-76	493	510	VLVLGATNRPQALDAALR													Mascot
		2007.01	2007.02		0.0153	8	473	492	VVASLLTLMDGIGSEGSE								Oxidation (M)[9]					Mascot
									GR
		2043.11	2043.02		-0.0809	-40	58	75	VPKTFQNSLVHLGLNTM								Oxidation (M)[17]					Mascot
									K
		2221.13	2221.03		-0.0986	-44	171	188	IVLPGNFLYCTFYGRLCK								Carbamidomethyl (C)[10,17]					Mascot
		2230.19	2230.1		-0.0903	-40	680	700	ALANESGLNFLAIKGPEL													Mascot
									MNK
		2233.15	2233.03		-0.1175	-53	167	185	LDGKIVLPGNFLYCTFYG								Carbamidomethyl (C)[14]					Mascot
									R
		2663.34	2663.23		-0.1045	-39	28	53	SGTSTPFAQPSPAAPGM								Oxidation (M)[17]					Mascot
									LVVTNFLEK
		2691.38	2691.19		-0.1921	-71	552	577	LANNAHGYVGADLKALC													Mascot
									NEAGLHALR
		2748.4	2748.22		-0.1775	-65	552	577	LANNAHGYVGADLKALC								Carbamidomethyl (C)[17]					Mascot
									NEAGLHALR
	4	Plakophilin-1 OS=Mus musculus GN=Pkp1 PE=1 SV=1						PKP1_MOUSE		80844.4	9.15		14		41	0
		Peptide Information
		Calc. Mass		Obsrv. Mass	± da	± ppm	Start	End	Sequence					Ion	C. I. %		Modification				Rank	Result Type
							Seq.	Seq.						Score
		842.419	842.475		0.0557	66	1	7	MNHSPLK								Oxidation (M)[1]					Mascot
		941.491	941.43		-0.0614	-65	177	184	GHKTTQNR													Mascot
		1045.56	1045.52		-0.0424	-41	319	327	STPNKLETR													Mascot
		1392.69	1392.76		0.0647	46	611	622	VMGNQVFPEVTR								Oxidation (M)[2]					Mascot
		1448.76	1448.85		0.0875	60	560	573	GLMSNGMSQLIGIK													Mascot
		1786.76	1786.84		0.083	46	134	150	GSCATPGAGSDICFMQK								Carbamidomethyl (C)[3,13]					Mascot
		1786.76	1786.84		0.083	46	134	150	GSCATPGAGSDICFMQK								Carbamidomethyl (C)[3,13]					Mascot
		1877.98	1877.95		-0.0273	-15	594	610	SGASLLSNMSRHPVLHR								Oxidation (M)[9]					Mascot
		1895.86	1895.94		0.0814	43	451	465	SVENCMCILHNLSYR								Carbamidomethyl (C)[5,7]					Mascot
		1895.86	1895.94		0.0814	43	451	465	SVENCMCILHNLSYR								Carbamidomethyl (C)[5,7]					Mascot
		1923.08	1922.84		-0.2343	-122	576	593	GLPQIARLLQSGNSDVVR													Mascot
		2006.92	2007.02		0.1004	50	658	673	QYFSNSMLNNVFNLCR								Carbamidomethyl (C)[15]					Mascot
		2283.01	2283.08		0.0742	33	130	150	HYPRGSCATPGAGSDIC								Carbamidomethyl (C)[7]					Mascot
									FMQK
		2348.1	2348.04		-0.0576	-25	426	446	NYSGLIDSLMAYVQNCVA								Carbamidomethyl (C)[16], Oxidation (M)[10]					Mascot
									ASR
		2663.27	2663.23		-0.04	-15	451	473	SVENCMCILHNLSYRLDA													Mascot
									EVPTR
		2720.3	2720.18		-0.1116	-41	451	473	SVENCMCILHNLSYRLDA								Carbamidomethyl (C)[5]					Mascot
									EVPTR
		2807.33	2807.2		-0.1282	-46	422	446	QTMRNYSGLIDSLMAYV								Oxidation (M)[3]					Mascot
									QNCVAASR
	5	CCR4-NOT transcription complex subunit 10 OS=Mus						CNOTA_MOUSE		81766.3	7.76		12		39	0
		musculus GN=Cnot10 PE=2 SV=1
		Peptide Information
		Calc. Mass		Obsrv. Mass	± da	± ppm	Start	End	Sequence					Ion	C. I. %		Modification				Rank	Result Type
							Seq.	Seq.						Score
		864.424	864.453		0.0291	34	178	186	MISQGSGGK													Mascot
		882.541	882.525		-0.0157	-18	706	713	NQLLPAVK													Mascot
		1392.69	1392.76		0.0712	51	665	676	CLHQAASMIHPK								Carbamidomethyl (C)[1]					Mascot
		1467.74	1467.73		-0.0152	-10	341	353	FSGRPMCTLLTNK													Mascot
		1483.74	1483.76		0.0208	14	341	353	FSGRPMCTLLTNK								Oxidation (M)[6]					Mascot
		1483.74	1483.76		0.0208	14	341	353	FSGRPMCTLLTNK								Oxidation (M)[6]					Mascot
		1895.88	1895.94		0.0538	28	395	412	LAECCIAANKGTSEQETK													Mascot
		1895.88	1895.94		0.0538	28	395	412	LAECCIAANKGTSEQETK													Mascot
		1917.83	1917.92		0.0965	50	293	308	CMFWNNLGCIHFAMSK								Oxidation (M)[2]					Mascot
		2007.06	2007.02		-0.0364	-18	238	256	EIKSVMNTAGNSAPSLFL													Mascot
									K
		2283.08	2283.08		0.0061	3	643	661	TVMLFNLGSAYCLRSEY								Carbamidomethyl (C)[12], Oxidation (M)[3]					Mascot
									DK
		2663.45	2663.23		-0.2151	-81	722	744	TVFQPVHPIQPIQMPAFT													Mascot
									TVQRK
		2691.18	2691.19		0.0105	4	287	308	TGECLRCMFWNNLGCIH								Carbamidomethyl (C)[4,7], Oxidation (M)[8]					Mascot
									FAMSK
		2735.15	2735.25		0.093	34	481	507	QENGSKSSSQLGGNTES													Mascot
									SESSETCSSK
		2748.2	2748.22		0.0252	9	287	308	TGECLRCMFWNNLGCIH								Carbamidomethyl (C)[4,7,15], Oxidation					Mascot
									FAMSK								(M)[8]
		3338.58	3338.63		0.0522	16	29	58	ELSASALQAFTSGNYDA								Carbamidomethyl (C)[18,24]					Mascot
									CLQHLACLQDINK
	6	Nucleolar RNA helicase 2 OS=Mus musculus						DDX21_MOUSE		93493.2	9.19		12		38	0
		GN=Ddx21 PE=1 SV=3
		Peptide Information
		Calc. Mass		Obsrv. Mass	± da	± ppm	Start	End	Sequence					Ion	C. I. %		Modification				Rank	Result Type
							Seq.	Seq.						Score
		842.462	842.475		0.0129	15	250	256	EIPVEQK													Mascot
		856.417	856.488		0.0709	83	769	774	WHDSRR													Mascot
		856.417	856.488		0.0709	83	769	774	WHDSRR													Mascot
		1165.69	1165.69		-0.0044	-4	479	489	AAITVEHLAIK													Mascot
		1842.96	1842.86		-0.1041	-56	288	303	TFHHVYSGKDLIAQAR													Mascot
		1895.94	1895.94		-0.0057	-3	505	520	VYSGHQGRTIIFCETK								Carbamidomethyl (C)[13]					Mascot
		1895.94	1895.94		-0.0057	-3	505	520	VYSGHQGRTIIFCETK								Carbamidomethyl (C)[13]					Mascot
		1917.92	1917.92		0.0069	4	359	376	LSVACFYGGTPYGGQIE													Mascot
									R
		2221.05	2221.03		-0.0217	-10	359	378	LSVACFYGGTPYGGQIE								Oxidation (M)[19]					Mascot
									RMR
		2348.13	2348.04		-0.0855	-36	7	29	SGAKLGSDGAEESMETL													Mascot
									PKPSEK
		2720.46	2720.18		-0.2742	-101	673	699	LIEEKGAVEALAAALAHIS													Mascot
									GATSVDQR
		2735.28	2735.25		-0.033	-12	606	627	TGVCICFYQNKEEYQLAQ								Carbamidomethyl (C)[4,6]					Mascot
									VEQK
		2779.2	2779.35		0.146	53	223	249	DGLSQPSEPKSNSSDAP													Mascot
									GEESSSETEK
		3337.62	3337.63		0.0154	5	407	435	HVVLDEVDQMLDMGFAD													Mascot
									QVEEILCVAYKK
	7	Microphthalmia-associated transcription factor OS=Mus						MITF_MOUSE		58590.2	5.93		8		38	0	10	0
		musculus GN=Mitf PE=1 SV=3
		Peptide Information
		Calc. Mass		Obsrv. Mass	± da	± ppm	Start	End	Sequence					Ion	C. I. %		Modification				Rank	Result Type
							Seq.	Seq.						Score
		870.529	870.505		-0.0248	-28	333	340	ELGTLIPK													Mascot
		870.529	870.505		-0.0248	-28	333	340	ELGTLIPK				10		0							Mascot
		1434.57	1434.56		-0.0133	-9	205	217	AESECPGMNTHSR								Oxidation (M)[8]					Mascot
		1494.59	1494.56		-0.0346	-23	514	526	RSSMSAEETEHAC								Carbamidomethyl (C)[13]					Mascot
		1749.8	1749.8		-0.0005	0	61	73	QQLMREQMQEQER								Oxidation (M)[4]					Mascot
		1877.93	1877.95		0.0202	11	75	89	EQQQKLQAAQFMQQR								Oxidation (M)[12]					Mascot
		2007.02	2007.02		0	0	291	308	ELTACIFPTESEARALAK								Carbamidomethyl (C)[5]					Mascot
		2210.92	2211.01		0.0914	41	199	217	FEEQSRAESECPGMNTH								Oxidation (M)[14]					Mascot
									SR
		3347.62	3347.54		-0.0796	-24	477	509	MGSNLEDILMDDALSPV								Oxidation (M)[1,10]					Mascot
									GVTDPLLSSVSPGASK
	8	Glutathione S-transferase kappa 1 OS=Mus musculus						GSTK1_MOUSE		25687.3	8.97		7		37	0
		GN=Gstk1 PE=1 SV=3
		Peptide Information
		Calc. Mass		Obsrv. Mass	± da	± ppm	Start	End	Sequence					Ion	C. I. %		Modification				Rank	Result Type
							Seq.	Seq.						Score
		892.467	892.459		-0.0075	-8	94	101	KGSINAMR								Oxidation (M)[7]					Mascot
		1045.6	1045.52		-0.0788	-75	159	167	ISTQQVKNK													Mascot
		1330.75	1330.6		-0.1494	-112	75	85	QFFQVPLNIPK													Mascot
		1330.75	1330.6		-0.1494	-112	75	85	QFFQVPLNIPK													Mascot
		1448.85	1448.85		-0.0036	-2	63	74	GQYIFKEIPLLK													Mascot
		2348.22	2348.04		-0.1775	-76	194	213	TYMLFGSDRLELLAYLLG								Oxidation (M)[3]					Mascot
									EK
		2691.34	2691.19		-0.1584	-59	168	193	LIENTDAACKYGAFGLPT													Mascot
									TVAHVDGK
		2735.47	2735.25		-0.2222	-81	37	61	LQLRPTLIAGIMKDSGNQ								Oxidation (M)[12,22]					Mascot
									PPAMVPR
		2748.37	2748.22		-0.1438	-52	168	193	LIENTDAACKYGAFGLPT								Carbamidomethyl (C)[9]					Mascot
									TVAHVDGK
	9	Limbin OS=Mus musculus GN=Evc2 PE=1 SV=1						LBN_MOUSE		137553	5.87		15		36	0
		Peptide Information
		Calc. Mass		Obsrv. Mass	± da	± ppm	Start	End	Sequence					Ion	C. I. %		Modification				Rank	Result Type
							Seq.	Seq.						Score
		864.424	864.453		0.0291	34	512	518	LQAMETR								Oxidation (M)[4]					Mascot
		892.5	892.459		-0.0405	-45	1106	1112	VLDSRFR													Mascot
		948.508	948.468		-0.0406	-43	1123	1129	MLWARQK								Oxidation (M)[1]					Mascot
		1051.56	1051.66		0.1006	96	994	1001	LLEQHQQR													Mascot
		1383.75	1383.62		-0.1282	-93	802	814	LDQALAAPELQSK													Mascot
		1438.64	1438.78		0.1442	100	763	774	QEAQGCFSQLDR								Carbamidomethyl (C)[6]					Mascot
		1494.77	1494.56		-0.2058	-138	323	336	NLVSGGHLSPQTER													Mascot
		1749.85	1749.8		-0.0508	-29	746	760	LCCAAISLSEEDLLR								Carbamidomethyl (C)[2,3]					Mascot
		1842.88	1842.86		-0.026	-14	939	953	LEDQLVQQEEAEQQR													Mascot
		1923.03	1922.84		-0.1867	-97	844	860	APVELADQVRGELLQER													Mascot
		2006.99	2007.02		0.035	17	785	800	VLQQQAQMAWREAEFR								Oxidation (M)[8]					Mascot
		2221.02	2221.03		0.012	5	537	554	HERAGYLDEDQMETLLE								Oxidation (M)[12]					Mascot
									R
		2297.3	2297.09		-0.2089	-91	104	125	TPTSVNLSNLLVLDEITGL													Mascot
									AVK
		2735.41	2735.25		-0.1673	-61	916	938	SACVQILESHRPELQELQ													Mascot
									ELERK
		3338.52	3338.63		0.115	34	1004	1033	EEWQNGAVLEDSLESIEA								Carbamidomethyl (C)[25]					Mascot
									DTMASLCSQGLR
	10	TATA box-binding protein-associated factor RNA						TAF1A_MOUSE		52683.9	8.84		9		36	0
		polymerase I subunit A OS=Mus musculus GN=Taf1a
		PE=1
		Peptide Information
		Calc. Mass		Obsrv. Mass	± da	± ppm	Start	End	Sequence					Ion	C. I. %		Modification				Rank	Result Type
							Seq.	Seq.						Score
		870.432	870.505		0.0731	84	425	431	QDHETLK													Mascot
		870.432	870.505		0.0731	84	425	431	QDHETLK													Mascot
		996.547	996.55		0.0029	3	37	46	HVEAVVTGGK													Mascot
		1392.6	1392.76		0.1599	115	259	269	EMLTNYAYDEK								Oxidation (M)[2]					Mascot
		1877.85	1877.95		0.1016	54	197	212	MELSKLDEDDYAYAAK								Oxidation (M)[1]					Mascot
		1895.81	1895.94		0.126	66	243	258	SYVEMLEFYGDQDGAR								Oxidation (M)[5]					Mascot
		1895.81	1895.94		0.126	66	243	258	SYVEMLEFYGDQDGAR								Oxidation (M)[5]					Mascot
		2233.17	2233.03		-0.1385	-62	223	242	TSTNICALVKTPGVWDPF								Carbamidomethyl (C)[6]					Mascot
									VK
		2779.36	2779.35		-0.0122	-4	321	345	SDTEEHQKLGLSVLFEVL													Mascot
									DFAGCNK
		2807.42	2807.2		-0.2193	-78	12	36	LAVAEDNPETSVLSKTG													Mascot
									MHFPWLHK
		3347.77	3347.54		-0.2244	-67	128	156	NIGVLNYLKISLQHALYLL								Oxidation (M)[23]					Mascot
									HHGMLDDANR
Gel Idx/Pos			157/G8						Instr./Gel Origin			BA2060/130415A						Process Status		Analysis Succeeded
Plate [#] Name			[1] 31598						Instrument Sample Name									Spectra		8
Rank		Protein Name						Accession No.		Protein MW	Protein		Pep.		Protein	Protein	Total Ion	Total Ion
											PI		Count		Score	Score	Score	C. I. %
																C. I. %
	1	Peptidyl-prolyl cis-trans isomerase F, mitochondrial						PPIF_MOUSE		21723	9.32		9		233	100	171	100
		OS=Mus musculus GN=Ppif PE=1 SV=1
		Peptide Information
		Calc. Mass		Obsrv. Mass	± da	± ppm	Start	End	Sequence					Ion	C. I. %		Modification				Rank	Result Type
							Seq.	Seq.						Score
		834.399	834.37		-0.0297	-36	160	166	TDWLDGK													Mascot
		922.526	922.454		-0.0715	-78	167	174	HVVFGHVK				33		96.08							Mascot
		922.526	922.454		-0.0715	-78	167	174	HVVFGHVK													Mascot
		1110.55	1110.5		-0.0465	-42	124	132	FPDENFTLK													Mascot
		1110.55	1110.5		-0.0465	-42	124	132	FPDENFTLK				56		99.982							Mascot
		1233.65	1233.6		-0.0546	-44	196	206	KIVITDCGQLS								Carbamidomethyl (C)[7]					Mascot
		1330.65	1330.64		-0.001	-1	79	90	ALCTGEKGFGYK								Carbamidomethyl (C)[3]					Mascot
		1330.65	1330.64		-0.001	-1	79	90	ALCTGEKGFGYK								Carbamidomethyl (C)[3]					Mascot
		2250.02	2249.93		-0.0893	-40	97	117	VIPAFMCQAGDFTNHNG								Carbamidomethyl (C)[7]					Mascot
									TGGR
		2266.01	2265.92		-0.0881	-39	97	117	VIPAFMCQAGDFTNHNG								Carbamidomethyl (C)[7], Oxidation (M)[6]					Mascot
									TGGR
		2344.15	2344.06		-0.0898	-38	37	60	GANSSSGNPLVYLDVGA				82		100							Mascot
									DGQPLGR
		2344.15	2344.06		-0.0898	-38	37	60	GANSSSGNPLVYLDVGA													Mascot
									DGQPLGR
		2833.38	2833.27		-0.1084	-38	133	159	HVGPGVLSMANAGPNTN								Carbamidomethyl (C)[24], Oxidation (M)[9]					Mascot
									GSQFFICTIK
		2856.33	2856.24		-0.0952	-33	97	123	VIPAFMCQAGDFTNHNG													Mascot
									TGGRSIYGSR
	2	Apolipoprotein O OS=Mus musculus GN=Apoo PE=2						APOO_MOUSE		24121.2	9.06		8		136	100	84	100
		SV=1
		Peptide Information
		Calc. Mass		Obsrv. Mass	± da	± ppm	Start	End	Sequence					Ion	C. I. %		Modification				Rank	Result Type
							Seq.	Seq.						Score
		922.478	922.454		-0.024	-26	180	186	LYDWGLR				16		0							Mascot
		922.478	922.454		-0.024	-26	180	186	LYDWGLR													Mascot
		1159.62	1159.57		-0.0487	-42	197	206	QNFQKPGNVK													Mascot
		1235.67	1235.61		-0.0527	-43	187	196	GYIVIEDLWK													Mascot
		1330.7	1330.64		-0.0512	-38	72	82	TQLEENISQLR													Mascot
		1330.7	1330.64		-0.0512	-38	72	82	TQLEENISQLR				69		99.999							Mascot
		1664.84	1664.76		-0.0735	-44	51	65	IDELSLYSVPEGQSK													Mascot
		1754.74	1754.78		0.0469	27	1	15	MPFWGCGEDEARSGR								Carbamidomethyl (C)[6]					Mascot
		2549.13	2549.04		-0.0959	-38	83	102	HHCEPYTSFCQEIYSHTK								Carbamidomethyl (C)[3,10]					Mascot
									PK
		2980.42	2980.3		-0.1179	-40	103	127	VDHFVQWGVDNYNYLQ													Mascot
									NAPPGFFPR
	3	Ubiquitin carboxyl-terminal hydrolase 8 OS=Mus						UBP8_MOUSE		122534	8.67		14		55	94.984	28	87.197
		musculus GN=Usp8 PE=1 SV=2
		Peptide Information
		Calc. Mass		Obsrv. Mass	± da	± ppm	Start	End	Sequence					Ion	C. I. %		Modification				Rank	Result Type
							Seq.	Seq.						Score
		834.359	834.37		0.0107	13	500	506	TQDADER													Mascot
		842.484	842.478		-0.0062	-7	596	602	EPLTRAR													Mascot
		970.543	970.482		-0.0609	-63	593	600	AQREPLTR													Mascot
		1142.5	1142.55		0.0532	47	945	953	FYCSHCRAR													Mascot
		1159.56	1159.57		0.0141	12	129	137	EEEQLQQQK													Mascot
		1233.67	1233.6		-0.0723	-59	153	163	SVENLLDSKTK													Mascot
		1277.69	1277.65		-0.0362	-28	196	206	NTSLIIMDARK								Oxidation (M)[7]					Mascot
		1330.74	1330.64		-0.0988	-74	714	725	AEISRLSASQIR													Mascot
		1330.74	1330.64		-0.0988	-74	714	725	AEISRLSASQIR				28		87.197							Mascot
		1754.9	1754.78		-0.1189	-68	575	592	RPADVSPASVSGELNAG													Mascot
									K
		2175.18	2174.91		-0.2618	-120	389	409	AEASPIIQPAPATKSVPQ													Mascot
									VDR
		2251.13	2250.92		-0.2028	-90	439	458	STKPVFPSPTTMLTDEEK								Oxidation (M)[12]					Mascot
									AR
		2270.15	2270.01		-0.1396	-61	695	713	RPAVTPMVNRENKPPCY								Carbamidomethyl (C)[16], Oxidation (M)[7]					Mascot
									PK
		2270.15	2270.01		-0.1396	-61	695	713	RPAVTPMVNRENKPPCY								Carbamidomethyl (C)[16], Oxidation (M)[7]					Mascot
									PK
		2292.07	2292.02		-0.0515	-22	187	205	ELYTMMMDKNTSLIIMDA								Oxidation (M)[5]					Mascot
									R
		2298.16	2298.1		-0.0545	-24	786	805	GEVAEEFGIIMKALWTGQ													Mascot
									YR
	4	Putative Polycomb group protein ASXL2 OS=Mus						ASXL2_MOUSE		147015	9.01		15		35	0
		musculus GN=Asxl2 PE=2 SV=1
		Peptide Information
		Calc. Mass		Obsrv. Mass	± da	± ppm	Start	End	Sequence					Ion	C. I. %		Modification				Rank	Result Type
							Seq.	Seq.						Score
		842.43	842.478		0.0479	57	1207	1213	QMTHAVR													Mascot
		939.533	939.395		-0.1383	-147	78	85	MGVYTLKK													Mascot
		996.584	996.543		-0.0403	-40	812	821	NAPKPSALAK													Mascot
		1045.6	1045.53		-0.0749	-72	605	614	TGARTLADIK													Mascot
		1110.63	1110.5		-0.1265	-114	158	167	VISPSQKHSK													Mascot
		1110.63	1110.5		-0.1265	-114	158	167	VISPSQKHSK													Mascot
		1233.55	1233.6		0.0468	38	1137	1147	EEPWASQSSGR													Mascot
		1754.8	1754.78		-0.0172	-10	1102	1117	MGHADYKNTTGEISSK								Oxidation (M)[1]					Mascot
		2102.14	2101.97		-0.1748	-83	574	592	IPVSRISPMLFSTSQVSP													Mascot
									R
		2102.14	2101.97		-0.1748	-83	574	592	IPVSRISPMLFSTSQVSP													Mascot
									R
		2175.95	2175.91		-0.0447	-21	1118	1136	EDESDEDRVGDEQEPIS													Mascot
									VK
		2252.16	2251.92		-0.241	-107	1055	1074	RTSKPAMAGHYLLNISTY								Oxidation (M)[7]					Mascot
									GR
		2270.09	2270.01		-0.0798	-35	1168	1187	TEAPVSEQTTLGQENYIF													Mascot
									SR
		2270.15	2270.01		-0.1355	-60	182	200	KQQQCRPSMSISNQHLS								Carbamidomethyl (C)[5]					Mascot
									LK
		2287.13	2287.04		-0.0862	-38	45	65	EIRSGTSPLACLNAMLHT								Oxidation (M)[15]					Mascot
									NSR
		2344.15	2344.06		-0.0867	-37	45	65	EIRSGTSPLACLNAMLHT								Carbamidomethyl (C)[11], Oxidation (M)[15]					Mascot
									NSR
		2344.15	2344.06		-0.0867	-37	45	65	EIRSGTSPLACLNAMLHT								Carbamidomethyl (C)[11], Oxidation (M)[15]					Mascot
									NSR
		2549.33	2549.04		-0.2903	-114	377	399	IVPVVPQSECKEEAVQIP								Carbamidomethyl (C)[10]					Mascot
									SPSQK
		2980.46	2980.3		-0.1636	-55	268	295	QVGPDGLMKLNGSALNN													Mascot
									EFFTSAAQGWK
	5	Myotubularin-related protein 10 OS=Mus musculus						MTMRA_MOUSE		88141.1	8.92		11		34	0
		GN=Mtmr10 PE=2 SV=2
		Peptide Information
		Calc. Mass		Obsrv. Mass	± da	± ppm	Start	End	Sequence					Ion	C. I. %		Modification				Rank	Result Type
							Seq.	Seq.						Score
		856.457	856.489		0.0323	38	691	696	MLRQHR								Oxidation (M)[1]					Mascot
		996.62	996.543		-0.0766	-77	120	128	VLGPNQKLK													Mascot
		1233.6	1233.6		-0.0043	-3	557	567	STPCVQNGSRK								Carbamidomethyl (C)[4]					Mascot
		1235.7	1235.61		-0.0852	-69	423	433	TITGFQSLIQK													Mascot
		1994.05	1993.9		-0.1569	-79	527	543	GLKFPSVWDWALQFTAK													Mascot
		2233.07	2233.04		-0.0291	-13	404	422	DLSCLVASLIQVMMDPYF								Oxidation (M)[13,14]					Mascot
									R
		2252.01	2251.92		-0.0916	-41	697	715	SGPLEACYAELDQSRMY								Oxidation (M)[16]					Mascot
									FR
		2367.21	2367.16		-0.0451	-19	68	87	LICSNFKISFITDDPMPLQ								Carbamidomethyl (C)[3]					Mascot
									K
		2807.45	2807.19		-0.2617	-93	1	24	MFSLKPPRPSFRSYLLPP								Oxidation (M)[1]					Mascot
									AQTDDK
		2856.5	2856.24		-0.2686	-94	92	116	NLLLGEHDVPLTCIEQIVT													Mascot
									VNDHKR
		3337.57	3337.63		0.0662	20	237	266	VCSINEGYMISTCLPEYF								Oxidation (M)[9]					Mascot
									VVPSSLADQDLK
	6	Cysteine-rich motor neuron 1 protein OS=Mus						CRIM1_MOUSE		113987	5.19		15		33	0
		musculus GN=Crim1 PE=2 SV=2
		Peptide Information
		Calc. Mass		Obsrv. Mass	± da	± ppm	Start	End	Sequence					Ion	C. I. %		Modification				Rank	Result Type
							Seq.	Seq.						Score
		882.45	882.53		0.0798	90	1	8	MYLVAGGR								Oxidation (M)[1]					Mascot
		1045.47	1045.53		0.0585	56	555	563	NKHGCDICR													Mascot
		1110.49	1110.5		0.0077	7	1016	1024	FSGFYSMQK								Oxidation (M)[7]					Mascot
		1110.49	1110.5		0.0077	7	1016	1024	FSGFYSMQK								Oxidation (M)[7]					Mascot
		1159.51	1159.57		0.0636	55	555	563	NKHGCDICR								Carbamidomethyl (C)[5,8]					Mascot
		1233.57	1233.6		0.0281	23	916	925	DMGHLQVDYR													Mascot
		1277.6	1277.65		0.0543	43	279	290	LTADGCCTLPAR								Carbamidomethyl (C)[6]					Mascot
		1754.79	1754.78		-0.0068	-4	802	816	GQCCPYCLEDTIPKK								Carbamidomethyl (C)[3]					Mascot
		1993.79	1993.9		0.1086	54	50	68	SCPGSIVQGVCGCCYMC								Carbamidomethyl (C)[2]					Mascot
									AR
		2000.96	2000.97		0.0144	7	708	725	VLCETEVCPPLLCQNPSR													Mascot
		2174.91	2174.91		0.0066	3	359	378	CQGGVSICFTAQCGELN								Carbamidomethyl (C)[1]					Mascot
									CER
		2176	2175.91		-0.094	-43	636	654	EMCALITCPVPACGNPTI								Carbamidomethyl (C)[3,8,13], Oxidation					Mascot
									R								(M)[2]
		2220.93	2221.03		0.104	47	50	70	SCPGSIVQGVCGCCYMC													Mascot
									ARQR
		2292.05	2292.02		-0.0276	-12	575	593	ICPLGFQQDSHGCLICKC								Carbamidomethyl (C)[2,13,16]					Mascot
									R
		2780.25	2779.84		-0.4053	-146	865	889	VEGSCCPMCPEMYVPEP													Mascot
									TNVPIEKK
		2780.25	2780.34		0.093	33	865	889	VEGSCCPMCPEMYVPEP													Mascot
									TNVPIEKK
		2833.3	2833.27		-0.0285	-10	567	591	CPELPCSKICPLGFQQDS								Carbamidomethyl (C)[1,6]					Mascot
									HGCLICK
		2980.31	2980.3		-0.0078	-3	628	654	ECYCHNGKEMCALITCP								Carbamidomethyl (C)[2]					Mascot
									VPACGNPTIR
	7	Aldo-keto reductase family 1 member C13 OS=Mus						AK1CD_MOUSE		37034	6.67		8		33	0
		musculus GN=Akr1c13 PE=1 SV=2
		Peptide Information
		Calc. Mass		Obsrv. Mass	± da	± ppm	Start	End	Sequence					Ion	C. I. %		Modification				Rank	Result Type
							Seq.	Seq.						Score
		882.577	882.53		-0.0471	-53	176	183	ILNKPGLK													Mascot
		970.455	970.482		0.0269	28	202	209	LLDYCESK													Mascot
		996.631	996.543		-0.0879	-88	250	258	RSPALIALR													Mascot
		1475.82	1475.7		-0.1222	-83	210	223	DIVLVAYGALGTQR													Mascot
		2221.06	2221.03		-0.034	-15	184	200	YKPVCNQVECHLYLNQR								Carbamidomethyl (C)[5,10]					Mascot
		2270.12	2270.01		-0.1098	-48	106	123	LQLDYVDLYIMHYPVPMK								Oxidation (M)[11,17]					Mascot
		2270.12	2270.01		-0.1098	-48	106	123	LQLDYVDLYIMHYPVPMK								Oxidation (M)[11,17]					Mascot
		2292.14	2292.02		-0.1148	-50	184	201	YKPVCNQVECHLYLNQR								Carbamidomethyl (C)[5]					Mascot
									K
		2980.57	2980.3		-0.2688	-90	77	101	EDLFITTKLWCTCFRPEL													Mascot
									VKPALEK
	8	Short transient receptor potential channel 1 OS=Mus						TRPC1_MOUSE		91153.8	8.33		11		32	0
		musculus GN=Trpc1 PE=1 SV=5
		Peptide Information
		Calc. Mass		Obsrv. Mass	± da	± ppm	Start	End	Sequence					Ion	C. I. %		Modification				Rank	Result Type
							Seq.	Seq.						Score
		834.458	834.37		-0.0885	-106	771	776	FRNEIR													Mascot
		870.454	870.508		0.0537	62	205	211	DSLRHSR													Mascot
		922.507	922.454		-0.0525	-57	50	57	LFLLACDK													Mascot
		922.507	922.454		-0.0525	-57	50	57	LFLLACDK													Mascot
		2001.04	2000.97		-0.065	-32	219	236	CLASPALIMLTEEDPILR								Oxidation (M)[9]					Mascot
		2211.09	2211.01		-0.0779	-35	246	263	ELSLVEVEFRNDYEELAR													Mascot
		2221.23	2221.03		-0.2041	-92	423	440	IDYLLILWIIGMIWSDIK								Oxidation (M)[12]					Mascot
		2345.18	2345.06		-0.1182	-50	65	85	KILEENSSGDLNINCVDVL								Carbamidomethyl (C)[15]					Mascot
									GR
		2691.39	2691.18		-0.2056	-76	667	689	LWLSYFDDKCTLPPPFNII													Mascot
									PSPK
[truncated: 285 more rows]

## Sheet: PP Peptide Sum. 99% confid
ProteinPilot Peptide summary (99% confidence peptides only) from a merged search of the nanoLC-MSMS runs of all 20 SCX fractions
Details regarding the column headings in this readout table are provided on the next tab
N	Unused	Total	%Cov(95)	Accessions	Names	Contrib	Conf	Sequence	Modifications	Cleavages	dMass	Prec MW	Prec m/z	Theor MW	Theor m/z	Theor z	Sc	Spectrum	Time	PrecursorSignal	PrecursorElution			115:114	%Err 115:114	116:114	%Err 116:114	117:114	%Err 117:114									Area 114	Err 114	Area 115	Err 115	Area 116	Err 116	Area 117	Err 117
1	291.32	291.32	63.36	sp|Q02566|MYH6_MOUSE	Myosin-6 OS=Mus musculus GN=Myh6 PE=1 SV=2	2	99	ADIAESQVNK	iTRAQ4plex@N-term; iTRAQ4plex(K)@10		0.997254	1362.74	455.253	1361.74	454.92	3	12	3.1.1.1158.8	16.5956	3589	16.6158			0.950824	16.7086	2.06053	12.7469	0.681686	16.2313									405.01	43.76	335.19	42.72	1045.5	70.71	359.38	43.53
1	291.32	291.32	63.36	sp|Q02566|MYH6_MOUSE	Myosin-6 OS=Mus musculus GN=Myh6 PE=1 SV=2	2	99	AGLLGLLEEMRDER	iTRAQ4plex@N-term; Oxidation(M)@10	missed R-D@11	0.00259456	1760.92	587.982	1760.92	587.981	3	14	4.1.1.1589.23	41.7117	87707	41.725			0.517815	4.34134	2.08089	2.58595	0.49399	3.6974									1944.54	42.71	876.43	32.82	5069.28	69.19	1250.37	37.19
1	291.32	291.32	63.36	sp|Q02566|MYH6_MOUSE	Myosin-6 OS=Mus musculus GN=Myh6 PE=1 SV=2	2	99	AGVYK	iTRAQ4plex@N-term; iTRAQ4plex(K)@5		0.00271753	824.503	413.259	824.5	413.257	2	8	14.1.1.1064.8	10.7236	8968	10.7518			1.14458	41.7767	4.22215	30.5643	0.01										289.33	16.55	258.9	16.55	589.05	23.9	291.25	17.23
1	291.32	291.32	63.36	sp|Q02566|MYH6_MOUSE	Myosin-6 OS=Mus musculus GN=Myh6 PE=1 SV=2	2	99	AITDAAMMAEELKK	iTRAQ4plex@N-term; Oxidation(M)@7; iTRAQ4plex(K)@13; iTRAQ4plex(K)@14	missed K-K@13	0.0288442	1969.09	493.279	1969.06	493.272	4	15	4.1.1.1470.5	36.5245	15722	36.5557			1.44186	4.04155	2.06658	3.49343	0.75538	4.31633									1087.94	32.22	1365.38	37.55	2816.67	52.19	1069.73	33.59
1	291.32	291.32	63.36	sp|Q02566|MYH6_MOUSE	Myosin-6 OS=Mus musculus GN=Myh6 PE=1 SV=2	2	99	AKLQTENGELAR	iTRAQ4plex@N-term; iTRAQ4plex(K)@2; Deamidated(N)@7	missed K-L@2	-0.000186285	1617.89	540.305	1617.89	540.305	3	20	4.1.1.978.23	15.3615	144101	15.3747			1.20972	2.48603	8.24452	1.72537	0.385439	3.64377									3494.54	57.62	3679.58	68.46	36094	183.4	1753.27	56.97
1	291.32	291.32	63.36	sp|Q02566|MYH6_MOUSE	Myosin-6 OS=Mus musculus GN=Myh6 PE=1 SV=2	2	99	ALQEAHQQALDDLQAEEDKVNTLTK	iTRAQ4plex@N-term; iTRAQ4plex(K)@19; iTRAQ4plex(K)@25	missed K-V@19	0.0138672	3239.71	648.95	3239.7	648.947	5	20	4.1.1.1693.21	46.2429	24844	46.2143			0.566328	5.50354	1.29664	3.77043	0.511417	4.81229									1075.65	31.78	530.23	24.62	1747.31	40.93	716.06	27.2
1	291.32	291.32	63.36	sp|Q02566|MYH6_MOUSE	Myosin-6 OS=Mus musculus GN=Myh6 PE=1 SV=2	2	99	ANSEVAQWR	iTRAQ4plex@N-term		0.000366555	1203.61	402.211	1203.61	402.211	3	12	3.1.1.1238.12	19.9683	29122	19.9504			0.857804	4.40091	2.14878	3.21658	0.927427	3.7768									1256.45	34.44	938.12	32.3	3382.33	56.93	1516.8	39.41
1	291.32	291.32	63.36	sp|Q02566|MYH6_MOUSE	Myosin-6 OS=Mus musculus GN=Myh6 PE=1 SV=2	2	99	AQLEFNQIK	iTRAQ4plex@N-term; iTRAQ4plex(K)@9		0.00223672	1377.79	689.901	1377.79	689.9	2	16	16.1.1.1798.24	27.8683	150349	27.9232			0.822885	2.92135	6.25518	1.79748	0.46043	3.26452									3288.38	55.7	2355.3	56.06	25769.2	155.01	1970.83	55
1	291.32	291.32	63.36	sp|Q02566|MYH6_MOUSE	Myosin-6 OS=Mus musculus GN=Myh6 PE=1 SV=2	2	99	AVVEQTER	iTRAQ4plex@N-term		-0.00291912	1074.58	538.295	1074.58	538.297	2	13	3.1.1.1012.7	10.4892	12190	10.5359			0.651423	19.6166	2.11266	12.9081	0.657632	16.7324									233.93	25.69	132.64	21.56	619.15	42	200.25	25.28
1	291.32	291.32	63.36	sp|Q02566|MYH6_MOUSE	Myosin-6 OS=Mus musculus GN=Myh6 PE=1 SV=2	2	99	CSSLEK	iTRAQ4plex@N-term; Carbamidomethyl(C)@1; iTRAQ4plex(K)@6		0.000422076	1010.53	506.273	1010.53	506.273	2	10	3.1.1.1023.22	10.9389	12144	10.9949			0.748116	12.8544	2.06357	8.99282	1.04398	10.1936									162.4	12.37	105.75	10.95	419.84	20.07	220.69	14.95
1	291.32	291.32	63.36	sp|Q02566|MYH6_MOUSE	Myosin-6 OS=Mus musculus GN=Myh6 PE=1 SV=2	2	99	DAQMADFGAAAQYLR	iTRAQ4plex@N-term; Oxidation(D)@1	cleaved T-D@N-term	-0.0135765	1786.83	894.422	1786.84	894.429	2	17	20.1.1.2310.3	47.9398	7663	48.0414																	0	0	0	0	0	0.09	2.17	1.41
1	291.32	291.32	63.36	sp|Q02566|MYH6_MOUSE	Myosin-6 OS=Mus musculus GN=Myh6 PE=1 SV=2	2	99	DIDDLELTLAK	iTRAQ4plex@N-term; iTRAQ4plex(K)@11		-0.00433125	1532.85	511.957	1532.85	511.959	3	12	4.1.1.1551.11	40.0452	20090	39.9404			0.758788	4.9868	1.17672	3.93296	0.690816	4.44887									1036.81	31.26	684.77	27.2	1528.45	38.6	932.32	30.5
1	291.32	291.32	63.36	sp|Q02566|MYH6_MOUSE	Myosin-6 OS=Mus musculus GN=Myh6 PE=1 SV=2	2	99	DLEEATLQHEATAAALR	iTRAQ4plex@N-term		-1.01243	1981.01	661.343	1982.02	661.68	3	16	3.1.1.1507.24	31.4865	7901	31.4977																	74.91	23.66	20.09	14.42	100.81	27.57	14.54	12
1	291.32	291.32	63.36	sp|Q02566|MYH6_MOUSE	Myosin-6 OS=Mus musculus GN=Myh6 PE=1 SV=2	2	99	DTQLQLDDAVHANDDLKENIAIVER	iTRAQ4plex@N-term; iTRAQ4plex(K)@17	missed K-E@17	-1.00914	3121.6	781.407	3122.61	781.659	4	10	4.1.1.2134.10	65.3367	4200	65.3078																	54.1	15.97	36.87	14.32	124.02	24.39	55.7	16.88
1	291.32	291.32	63.36	sp|Q02566|MYH6_MOUSE	Myosin-6 OS=Mus musculus GN=Myh6 PE=1 SV=2	2	99	EAEFQK	iTRAQ4plex@N-term; iTRAQ4plex(K)@6		-0.00263475	1038.56	520.285	1038.56	520.287	2	10	3.1.1.1116.26	14.8496	65340	14.9451			1.31695	6.08344	4.22271	4.66419	1.03668	5.84072									519.94	22.25	596	25.77	2750.58	51.03	701.62	27.89
1	291.32	291.32	63.36	sp|Q02566|MYH6_MOUSE	Myosin-6 OS=Mus musculus GN=Myh6 PE=1 SV=2	2	99	EALISQLTR	iTRAQ4plex@N-term		-0.00201057	1173.68	587.848	1173.68	587.849	2	15	4.1.1.1355.17	31.5572	81315	31.6199			0.912577	4.15951	0.944515	3.69299	0.568033	4.19069									1304.93	35.11	1036.53	32.88	1544.1	39.06	964.86	31
1	291.32	291.32	63.36	sp|Q02566|MYH6_MOUSE	Myosin-6 OS=Mus musculus GN=Myh6 PE=1 SV=2	2	99	EDQVMQQNPPKFDK	iTRAQ4plex@N-term; iTRAQ4plex(K)@11; iTRAQ4plex(K)@14	missed K-F@11	0.00490221	2135.11	534.785	2135.1	534.783	4	14	4.1.1.1133.18	21.9941	113355	22.0982			0.593865	3.42572	1.70737	2.25923	0.836374	2.63073									2718.82	50.54	1405.38	40.44	5815.5	74.67	2959.95	55.1
1	291.32	291.32	63.36	sp|Q02566|MYH6_MOUSE	Myosin-6 OS=Mus musculus GN=Myh6 PE=1 SV=2	2	99	EEQAEPDGTEDADK	iTRAQ4plex@N-term; iTRAQ4plex(K)@14		-0.00713174	1820.81	607.943	1820.82	607.946	3	11	16.1.1.1468.28	13.824	10884	13.9163			0.01		1.51588	34.5605	0.170276	140.904									199.63	13.71	126.33	11.7	280.49	16.58	209.06	14.37
1	291.32	291.32	63.36	sp|Q02566|MYH6_MOUSE	Myosin-6 OS=Mus musculus GN=Myh6 PE=1 SV=2	2	99	EFDISQQNSK	iTRAQ4plex@N-term; iTRAQ4plex(K)@10		-0.00375044	1482.75	742.383	1482.76	742.385	2	18	15.1.1.1193.30	20.1838	47514	20.2325			0.509592	11.233	3.64715	5.38094	0.113936	31.0073									1262.53	34.48	806	30.58	3857.45	60.38	851.93	31.14
1	291.32	291.32	63.36	sp|Q02566|MYH6_MOUSE	Myosin-6 OS=Mus musculus GN=Myh6 PE=1 SV=2	2	99	EGGKVTAETENGK	iTRAQ4plex@N-term; iTRAQ4plex(K)@4; Deamidated(N)@11; iTRAQ4plex(K)@13	missed K-V@4	0.00161766	1751.93	584.983	1751.93	584.983	3	18	4.1.1.897.28	11.9086	86514	11.9168			0.588433	3.47968	8.09723	1.73899	0.493831	3.19981									3409.8	56.6	1746.43	53.41	34589.5	179.31	2191.85	59.96
1	291.32	291.32	63.36	sp|Q02566|MYH6_MOUSE	Myosin-6 OS=Mus musculus GN=Myh6 PE=1 SV=2	2	99	ELEEISER	iTRAQ4plex@N-term		-0.000597246	1147.58	574.799	1147.58	574.799	2	14	16.1.1.1667.18	22.2551	456331	22.2305			0.801172	0.625572	0.822798	0.552285	0.684665	0.585985									62743.4	243.51	43754.1	214.67	64675.6	254.13	55917.8	245.5
1	291.32	291.32	63.36	sp|Q02566|MYH6_MOUSE	Myosin-6 OS=Mus musculus GN=Myh6 PE=1 SV=2	2	99	ELENELEAEQKR	iTRAQ4plex@N-term; iTRAQ4plex(K)@11	missed K-R@11	0.00367789	1774.93	592.652	1774.93	592.651	3	19	4.1.1.1148.26	22.647	254227	22.7002			1.17535	2.45459	2.41082	1.9539	0.415514	3.07726									3311.36	56.07	3387.65	60.2	10001.1	97.51	1791	46.02
1	291.32	291.32	63.36	sp|Q02566|MYH6_MOUSE	Myosin-6 OS=Mus musculus GN=Myh6 PE=1 SV=2	2	99	ELTYQTEEDKK	iTRAQ4plex@N-term; iTRAQ4plex(K)@10; iTRAQ4plex(K)@11	missed K-K@10	0.00281941	1814.97	605.996	1814.96	605.995	3	18	4.1.1.995.26	16.0845	200122	16.2211			0.454913	5.7932	4.53402	2.59863	0.487114	4.60444									3141.51	54.33	1677.14	46.37	13801.7	113.83	2601.52	55.19
1	291.32	291.32	63.36	sp|Q02566|MYH6_MOUSE	Myosin-6 OS=Mus musculus GN=Myh6 PE=1 SV=2	2	99	ENPNANKGTLEDQIIQANPALEAFGNAK	iTRAQ4plex@N-term; iTRAQ4plex(K)@7; iTRAQ4plex(K)@28	missed K-G@7	-1.02915	3397.75	850.445	3398.78	850.702	4	11	15.1.1.1789.29	45.7727	11132	45.8665			0.691373	10.8271	1.08644	8.38783	0.433455	10.8728									234.82	14.87	141.31	12.41	319.61	17.58	132.49	11.71
1	291.32	291.32	63.36	sp|Q02566|MYH6_MOUSE	Myosin-6 OS=Mus musculus GN=Myh6 PE=1 SV=2	2	99	ENQSILITGESGAGK	iTRAQ4plex@N-term; iTRAQ4plex(K)@15		0.981236	1791.94	598.322	1790.96	597.995	3	16	15.1.1.1282.25	23.9699	73772	23.9382			0.965757	2.3541	2.10798	1.79897	0.798622	2.19289									4044.16	61.85	3399.55	60.84	10680	101.17	4204.1	66.07
1	291.32	291.32	63.36	sp|Q02566|MYH6_MOUSE	Myosin-6 OS=Mus musculus GN=Myh6 PE=1 SV=2	2	99	EQDTSAHLER	Glu->pyro-Glu@N-term		0.0275546	1166.56	584.287	1166.53	584.273	2	10	3.1.1.1061.28	12.5353	3811	12.5436																	0	0	0	1.19	36.15	24.04	16.63	17
1	291.32	291.32	63.36	sp|Q02566|MYH6_MOUSE	Myosin-6 OS=Mus musculus GN=Myh6 PE=1 SV=2	2	99	EQYEEEMEAK	iTRAQ4plex@N-term; Oxidation(M)@7; iTRAQ4plex(K)@10		-0.000892386	1588.72	795.365	1588.72	795.366	2	11	16.1.1.1509.31	15.5489	13903	15.5542			1.17844	16.3415	2.71025	12.6499	0.01										295.35	16.73	279.59	17.2	680.58	25.48	97.44	11.01
1	291.32	291.32	63.36	sp|Q02566|MYH6_MOUSE	Myosin-6 OS=Mus musculus GN=Myh6 PE=1 SV=2	2	99	GKLSYTQQMEDLKR	iTRAQ4plex@N-term; iTRAQ4plex(K)@2; iTRAQ4plex(K)@13	missed K-L@2; missed K-R@13	-0.00473166	2128.16	710.395	2128.17	710.396	3	8	6.1.1.1209.31	30.8067	3438	30.7688			14.034	128.04	16.0019	127.715	0.01										123.67	10.91	204.87	14.35	316	17.58	132.6	11.71
1	291.32	291.32	63.36	sp|Q02566|MYH6_MOUSE	Myosin-6 OS=Mus musculus GN=Myh6 PE=1 SV=2	2	99	GLCHPR	iTRAQ4plex@N-term; Carbamidomethyl(C)@3		-0.0022287	882.459	442.237	882.462	442.238	2	8	5.1.1.701.13	7.9721	39401	8.1235			0.7758	11.967	1.8856	8.64632	1.56743	8.85087									181.41	13.08	122.5	11.7	428.54	20.45	370.13	19
1	291.32	291.32	63.36	sp|Q02566|MYH6_MOUSE	Myosin-6 OS=Mus musculus GN=Myh6 PE=1 SV=2	2	99	GQSVQQVYYSIGALAK	iTRAQ4plex@N-term; Deamidated(Q)@6; iTRAQ4plex(K)@16		0.0363173	2000.12	667.713	2000.08	667.701	3	14	15.1.1.1683.21	41.1797	3348	41.1518			1.07323	7.30427	1.57094	6.08948	0.680083	7.36057									388.32	19.18	362.75	19.52	764.24	27.22	343.76	18.76
1	291.32	291.32	63.36	sp|Q02566|MYH6_MOUSE	Myosin-6 OS=Mus musculus GN=Myh6 PE=1 SV=2	2	99	GSSFQTVSALHR	iTRAQ4plex@N-term		-0.000205229	1432.75	717.384	1432.75	717.385	2	22	4.1.1.1088.30	20.0712	98071	20.1632			1.75085	7.16884	3.93642	5.98332	0.988517	7.51043									322.01	17.58	490.73	22.8	1588	38.88	414.34	21.37
1	291.32	291.32	63.36	sp|Q02566|MYH6_MOUSE	Myosin-6 OS=Mus musculus GN=Myh6 PE=1 SV=2	2	99	GTLEDQIIQANPALEAFGNAK	iTRAQ4plex@N-term; iTRAQ4plex(K)@21		2.00908	2489.33	623.34	2487.32	622.838	4	13	4.1.1.1729.17	47.8082	13698	47.784			1.21241	5.13176	1.06798	4.82567	0.622081	5.47992									727.2	26.29	767.41	27.95	972.96	31.1	588.85	24.25
1	291.32	291.32	63.36	sp|Q02566|MYH6_MOUSE	Myosin-6 OS=Mus musculus GN=Myh6 PE=1 SV=2	2	99	HADSVAELGEQIDNLQR	iTRAQ4plex@N-term		-0.000446405	2038.02	680.347	2038.02	680.347	3	19	4.1.1.1454.28	35.854	69333	35.7755			0.585556	4.62065	1.24086	3.24865	0.739383	3.66599									1480	37.28	754.32	29.22	2300.72	47.2	1424.41	37.94
1	291.32	291.32	63.36	sp|Q02566|MYH6_MOUSE	Myosin-6 OS=Mus musculus GN=Myh6 PE=1 SV=2	2	99	IASEAQK	iTRAQ4plex@N-term; iTRAQ4plex(K)@7		-0.00139318	1033.6	517.807	1033.6	517.808	2	12	3.1.1.1038.19	11.5632	71993	11.6209			0.845809	15.529	6.7843	9.49352	1.01159	12.5685									591.39	23.64	480.33	23.6	2599.55	49.61	773.67	28.86
1	291.32	291.32	63.36	sp|Q02566|MYH6_MOUSE	Myosin-6 OS=Mus musculus GN=Myh6 PE=1 SV=2	2	99	IEDEQALALQLQK	iTRAQ4plex@N-term; iTRAQ4plex(K)@13		1.99837	1788.01	597.009	1786.01	596.343	3	14	15.1.1.1545.17	35.2261	14902	35.2023			0.808843	5.95217	1.3348	4.66931	0.696844	5.43051									698.78	25.67	491.96	23.04	1168.52	33.68	633.84	25.35
1	291.32	291.32	63.36	sp|Q02566|MYH6_MOUSE	Myosin-6 OS=Mus musculus GN=Myh6 PE=1 SV=2	2	99	IEELEEELEAER	Delta:H(2)C(2)@N-term		-0.0339429	1513.68	757.848	1513.71	757.865	2	10	17.1.1.2407.26	48.4521	12269	48.5489																	53.79	29.44	51.34	29.44	13.6	17	36.16	24.04
1	291.32	291.32	63.36	sp|Q02566|MYH6_MOUSE	Myosin-6 OS=Mus musculus GN=Myh6 PE=1 SV=2	2	99	IHFGATGK	iTRAQ4plex@N-term; iTRAQ4plex(K)@8		-0.00113218	1117.65	559.831	1117.65	559.832	2	14	5.1.1.998.12	20.6065	49231	20.7056			0.0382092	26.9833	1.48757	2.80102	0.616866	3.48507									1830.55	41.26	60.88	16.37	3411.44	56.73	1469.86	39.07
1	291.32	291.32	63.36	sp|Q02566|MYH6_MOUSE	Myosin-6 OS=Mus musculus GN=Myh6 PE=1 SV=2	2	99	IKPLLK	iTRAQ4plex@N-term; iTRAQ4plex(K)@2; iTRAQ4plex(K)@6		-0.000124341	1142.81	572.413	1142.81	572.413	2	9	5.1.1.1108.27	25.3342	94919	25.5161			0.450473	5.38345	1.75268	3.10674	0.529399	4.19156									1417.53	36.44	555.81	26.29	3112.53	54.3	976.83	32.34
1	291.32	291.32	63.36	sp|Q02566|MYH6_MOUSE	Myosin-6 OS=Mus musculus GN=Myh6 PE=1 SV=2	2	99	ILAEWK	iTRAQ4plex@N-term; iTRAQ4plex(K)@6		-0.00380933	1046.63	524.324	1046.64	524.326	2	9	3.1.1.1514.15	31.7791	9754	31.7572			0.601575	9.60202	1.65759	6.40848	0.938602	7.18159									341.68	17.92	178.91	14.39	709.54	26.13	417.45	20.48
1	291.32	291.32	63.36	sp|Q02566|MYH6_MOUSE	Myosin-6 OS=Mus musculus GN=Myh6 PE=1 SV=2	2	99	ILNPAAIPEGQFIDSR	iTRAQ4plex@N-term		0.005342	1884.03	629.017	1884.02	629.015	3	12	4.1.1.1592.19	41.8385	47128	41.8122			1.44442	5.22479	1.24914	4.98877	1.28042	4.88223									643.51	24.78	809.05	28.57	1007.04	31.94	1072.53	32.19
1	291.32	291.32	63.36	sp|Q02566|MYH6_MOUSE	Myosin-6 OS=Mus musculus GN=Myh6 PE=1 SV=2	2	99	ILYGDFR	iTRAQ4plex@N-term		-0.00127118	1026.56	514.288	1026.56	514.288	2	12	16.1.1.1902.6	32.3046	249282	32.3348			0.715004	0.709569	0.946783	0.577966	0.661541	0.673685									53087.8	223.79	33039.2	188.58	62968.7	248.98	45714.6	240.23
1	291.32	291.32	63.36	sp|Q02566|MYH6_MOUSE	Myosin-6 OS=Mus musculus GN=Myh6 PE=1 SV=2	2	99	INATLETK	iTRAQ4plex@N-term; iTRAQ4plex(K)@8		0.00321128	1176.7	589.357	1176.7	589.355	2	14	14.1.1.1300.12	20.6987	7645	20.6623			0.360373	24.5678	1.536	13.0412	0.582483	16.5673									420.15	44.33	131.79	29.24	808.49	61.97	318.56	40.69
1	291.32	291.32	63.36	sp|Q02566|MYH6_MOUSE	Myosin-6 OS=Mus musculus GN=Myh6 PE=1 SV=2	2	99	KAPGVMDNPLVMHQLR	iTRAQ4plex@N-term; iTRAQ4plex(K)@1	missed K-A@1	-0.0109087	2093.14	524.292	2093.15	524.294	4	15	5.1.1.1972.4	62.1112	3355	62.0735			0.227748	182.503	2.05513	46.1408	0.01										44.6	6.48	28.2	5.57	76.76	8.6	35.18	6
1	291.32	291.32	63.36	sp|Q02566|MYH6_MOUSE	Myosin-6 OS=Mus musculus GN=Myh6 PE=1 SV=2	2	99	KEQDTSAHLER	iTRAQ4plex@N-term; iTRAQ4plex(K)@1	missed K-E@1	0.00102276	1600.84	401.218	1600.84	401.218	4	14	6.1.1.747.8	11.0856	13558	11.0274			1.0042	6.86012	1.65678	5.5483	0.888556	6.28573									459.54	20.86	401.67	20.66	953.82	30.43	531.51	23.11
1	291.32	291.32	63.36	sp|Q02566|MYH6_MOUSE	Myosin-6 OS=Mus musculus GN=Myh6 PE=1 SV=2	2	99	KGSSFQTVSALHR	iTRAQ4plex@N-term; iTRAQ4plex(K)@1	missed K-G@1	-0.000473852	1704.95	569.324	1704.95	569.324	3	13	6.1.1.993.27	21.5778	29772	21.4573			0.981599	7.13007	2.02972	5.52169	1.24596	5.99353									435.43	20.3	372.03	20.07	1107.22	32.76	706.2	26.6
1	291.32	291.32	63.36	sp|Q02566|MYH6_MOUSE	Myosin-6 OS=Mus musculus GN=Myh6 PE=1 SV=2	2	99	KLAEKDEEMEQAK	iTRAQ4plex@N-term; iTRAQ4plex(K)@1; iTRAQ4plex(K)@5; Oxidation(M)@9; iTRAQ4plex(K)@13	missed K-L@1; missed K-D@5	0.0108038	2140.16	714.395	2140.15	714.392	3	11	6.1.1.833.31	14.8118	17246	14.6446			0.833025	9.82591	2.3209	7.00453	0.391963	11.2366									258.58	15.62	187.49	14.53	751.85	26.66	131.93	12.5
1	291.32	291.32	63.36	sp|Q02566|MYH6_MOUSE	Myosin-6 OS=Mus musculus GN=Myh6 PE=1 SV=2	2	99	KLAEQELIETSER	iTRAQ4plex@N-term; iTRAQ4plex(K)@1	missed K-L@1	-0.00187831	1833.01	612.01	1833.01	612.01	3	19	4.1.1.1215.26	25.5343	651034	25.3717			0.815367	2.5644	2.5328	1.7894	0.752714	2.29079									3880.38	60.5	2753.93	56.07	12312.7	108.12	3801.96	63.81
1	291.32	291.32	63.36	sp|Q02566|MYH6_MOUSE	Myosin-6 OS=Mus musculus GN=Myh6 PE=1 SV=2	2	99	KLEDECSELKK	iTRAQ4plex@N-term; iTRAQ4plex(K)@1; Carbamidomethyl(C)@6; iTRAQ4plex(K)@10; iTRAQ4plex(K)@11	missed K-L@1; missed K-K@10	-0.00227403	1954.09	652.37	1954.09	652.37	3	16	6.1.1.1007.18	22.1738	26404	22.181			1.28161	5.14226	2.82306	4.11048	1.00824	4.92249									723.22	26.23	806.77	29.41	2557.82	49.48	949.16	31.59
1	291.32	291.32	63.36	sp|Q02566|MYH6_MOUSE	Myosin-6 OS=Mus musculus GN=Myh6 PE=1 SV=2	2	99	KLEGDLK	iTRAQ4plex@N-term; iTRAQ4plex(K)@1; iTRAQ4plex(K)@7	missed K-L@1	-0.00168322	1233.76	412.262	1233.77	412.263	3	12	5.1.1.961.9	19.008	140215	19.0352			0.531679	1.05145	1.5897	0.670201	0.667375	0.860242									31584.2	172.2	14616.5	131.41	62902	245.17	27437.5	182.57
1	291.32	291.32	63.36	sp|Q02566|MYH6_MOUSE	Myosin-6 OS=Mus musculus GN=Myh6 PE=1 SV=2	2	99	KMEGDLNEMEIQLSQANR	iTRAQ4plex@N-term; iTRAQ4plex(K)@1	missed K-M@1	0.00616042	2393.2	798.74	2393.19	798.738	3	18	4.1.1.1515.30	38.5008	25374	38.4636			0.0120043	896.998	0.924584	15.8977	0.01										662.27	24.96	387.97	20.54	808.98	28.16	561.3	23.56
1	291.32	291.32	63.36	sp|Q02566|MYH6_MOUSE	Myosin-6 OS=Mus musculus GN=Myh6 PE=1 SV=2	2	99	KMESDLTQLQTEVEEAVQECR	iTRAQ4plex@N-term; iTRAQ4plex(K)@1; Carbamidomethyl(C)@20	missed K-M@1	-0.986954	2809.38	703.352	2810.37	703.599	4	14	4.1.1.1919.13	56.0274	10851	56.0074			1.20689	11.5124	0.849921	11.4533	0.449201	13.6174									144.19	11.7	151.47	12.37	153.53	12.41	84.31	9.22
1	291.32	291.32	63.36	sp|Q02566|MYH6_MOUSE	Myosin-6 OS=Mus musculus GN=Myh6 PE=1 SV=2	2	99	KQLEVEK	iTRAQ4plex@N-term; iTRAQ4plex(K)@1; iTRAQ4plex(K)@7	missed K-Q@1	-0.0111853	1304.79	653.403	1304.8	653.409	2	9	5.1.1.886.30	15.8338	10668	15.84			0.01		1.02313	22.7966	0.305919	47.7059									429.6	20.1	242.64	16.31	541.63	23.09	452.23	21.02
1	291.32	291.32	63.36	sp|Q02566|MYH6_MOUSE	Myosin-6 OS=Mus musculus GN=Myh6 PE=1 SV=2	2	99	KVQHELDEAEER	iTRAQ4plex@N-term; iTRAQ4plex(K)@1	missed K-V@1	0.0113152	1769.93	590.983	1769.92	590.979	3	17	6.1.1.1052.28	24.0779	31340	24.1283			0.612342	7.30332	1.81072	4.82411	0.902942	5.55376									585.32	23.45	311.97	19.05	1327.77	35.68	687.95	26.46
1	291.32	291.32	63.36	sp|Q02566|MYH6_MOUSE	Myosin-6 OS=Mus musculus GN=Myh6 PE=1 SV=2	2	99	KVQHELDEAEERADIAESQVNK	iTRAQ4plex@N-term; iTRAQ4plex(K)@1; iTRAQ4plex(K)@22	missed K-V@1; missed R-A@12	-1.02098	2968.52	594.712	2969.54	594.916	5	12	6.1.1.1713.11	52.5733	18606	52.5383			0.476807	27.0896	1.64547	16.2907	0.611169	20.6366									263.53	35.14	109.37	25.79	543.25	50.84	209.65	33.02
1	291.32	291.32	63.36	sp|Q02566|MYH6_MOUSE	Myosin-6 OS=Mus musculus GN=Myh6 PE=1 SV=2	2	99	LAEKDEEMEQAK	iTRAQ4plex@N-term; iTRAQ4plex(K)@4; iTRAQ4plex(K)@12	missed K-D@4	0.00906333	1851.97	618.331	1851.96	618.328	3	17	4.1.1.1043.28	18.1411	45881	18.1493			0.609854	3.77984	1.8643	2.47474	0.445241	3.59989									2196.58	45.43	1166	36.89	5130.29	69.72	1273.05	37.51
1	291.32	291.32	63.36	sp|Q02566|MYH6_MOUSE	Myosin-6 OS=Mus musculus GN=Myh6 PE=1 SV=2	2	99	LAEQELIETSER	iTRAQ4plex@N-term		0.00396554	1560.82	781.415	1560.81	781.413	2	16	4.1.1.1330.31	30.4874	19718	30.4493			0.915252	7.00369	1.2866	5.78173	0.664488	6.747									463.53	20.93	369.27	19.77	747.14	26.98	400.93	20.1
1	291.32	291.32	63.36	sp|Q02566|MYH6_MOUSE	Myosin-6 OS=Mus musculus GN=Myh6 PE=1 SV=2	2	99	LASADIETYLLEK	iTRAQ4plex@N-term; iTRAQ4plex(K)@13		-0.0110418	1752.96	585.329	1752.98	585.332	3	13	15.1.1.1765.12	44.7158	17598	44.6536			1.73774	8.71929	2.22893	7.82341	1.99983	7.88384									214.73	14.35	324.79	18.19	599.61	24.39	558.97	23.38
1	291.32	291.32	63.36	sp|Q02566|MYH6_MOUSE	Myosin-6 OS=Mus musculus GN=Myh6 PE=1 SV=2	2	99	LDEAEQIALK	iTRAQ4plex@N-term; iTRAQ4plex(K)@10		0.00314664	1416.81	709.412	1416.81	709.411	2	17	4.1.1.1343.28	31.0474	48384	31.0989			0.571131	4.27377	1.65616	2.78827	0.76632	3.29747									1801.82	41.14	895.72	32.36	3738.47	59.83	1797.32	42.76
1	291.32	291.32	63.36	sp|Q02566|MYH6_MOUSE	Myosin-6 OS=Mus musculus GN=Myh6 PE=1 SV=2	2	99	LEAQTRPFDIR	iTRAQ4plex@N-term		-0.00245016	1488.81	497.279	1488.82	497.28	3	11	5.1.1.1212.5	29.7863	60738	30.1054			0.01		2.10988	14.401	0.614149	22.1647									901.63	29.12	519.47	24.02	1442.31	37.5	1060.66	32.35
1	291.32	291.32	63.36	sp|Q02566|MYH6_MOUSE	Myosin-6 OS=Mus musculus GN=Myh6 PE=1 SV=2	2	99	LELDDVTSNMEQIIK	iTRAQ4plex@N-term; iTRAQ4plex(K)@15		1.99898	2037.07	680.032	2035.08	679.366	3	14	16.1.1.2229.18	46.3887	9690	46.4938			0.92269	6.05196	1.5614	4.81223	0.782428	5.58024									622.11	24.25	499.63	23.13	1216.92	34.34	633.6	25.3
1	291.32	291.32	63.36	sp|Q02566|MYH6_MOUSE	Myosin-6 OS=Mus musculus GN=Myh6 PE=1 SV=2	2	99	LELQSALEEAEASLEHEEGK	iTRAQ4plex@N-term; iTRAQ4plex(K)@20		0.00536831	2499.26	625.823	2499.26	625.822	4	12	16.1.1.2320.11	50.327	2838	50.3955			0.778196	7.85058	0.911363	6.65656	0.562589	7.52413									407.41	19.6	275.96	17.12	465.16	21.4	298.35	17.26
1	291.32	291.32	63.36	sp|Q02566|MYH6_MOUSE	Myosin-6 OS=Mus musculus GN=Myh6 PE=1 SV=2	2	99	LEQQVDDLEGSLEQEK	iTRAQ4plex@N-term; Deamidated(Q)@14; iTRAQ4plex(K)@16		0.0340744	2148.1	717.041	2148.07	717.03	3	15	16.1.1.2089.16	40.3589	36946	40.4222			1.04428	3.22509	1.85733	2.58546	0.852746	3.02749									2038.45	43.95	1852.85	44.44	4743.16	67.68	2262.68	48.09
1	291.32	291.32	63.36	sp|Q02566|MYH6_MOUSE	Myosin-6 OS=Mus musculus GN=Myh6 PE=1 SV=2	2	99	LEQQVDDLEGSLEQEKK	iTRAQ4plex@N-term; iTRAQ4plex(K)@16; iTRAQ4plex(K)@17	missed K-K@16	0.00362356	2419.28	807.435	2419.28	807.434	3	16	4.1.1.1506.30	38.1106	14269	38.0734			0.565668	7.672	1.68515	4.96234	0.586108	6.41063									564.46	23.02	277.92	18.06	1191.66	33.69	430.64	21.3
1	291.32	291.32	63.36	sp|Q02566|MYH6_MOUSE	Myosin-6 OS=Mus musculus GN=Myh6 PE=1 SV=2	2	99	LKENQAR	iTRAQ4plex@N-term; iTRAQ4plex(K)@2	missed K-E@2	-0.006502	1145.67	382.897	1145.68	382.899	3	11	5.1.1.728.5	9.1176	75971	9.1061			1.42797	3.2284	6.20788	2.50444	0.274611	7.44419									8600.16	90.37	8874.35	98.79	35096.3	182.35	7674.71	93.79
1	291.32	291.32	63.36	sp|Q02566|MYH6_MOUSE	Myosin-6 OS=Mus musculus GN=Myh6 PE=1 SV=2	2	99	LKNAYEESLEHLETFKR	iTRAQ4plex@N-term; iTRAQ4plex(K)@2; iTRAQ4plex(K)@16	missed K-N@2; missed K-R@16	-0.00868413	2538.37	508.682	2538.38	508.683	5	10	6.1.1.1963.2	63.1604	24676	63.2236			0.805269	12.7309	1.23705	10.1308	0.508084	12.7972									152.7	12	107.03	10.72	236.65	15.13	100.99	10.2
1	291.32	291.32	63.36	sp|Q02566|MYH6_MOUSE	Myosin-6 OS=Mus musculus GN=Myh6 PE=1 SV=2	2	99	LLGSLDIDHNQYK	iTRAQ4plex@N-term; iTRAQ4plex(K)@13		0.0505159	1803.03	602.016	1802.98	602	3	16	4.1.1.1401.23	33.5474	8223	33.647			0.591237	2.38508	1.31506	1.65997	0.623397	1.99401									5528.64	72.06	2845.15	56.83	9108.46	93.63	4486.28	67.7
1	291.32	291.32	63.36	sp|Q02566|MYH6_MOUSE	Myosin-6 OS=Mus musculus GN=Myh6 PE=1 SV=2	2	99	LMATLFSTYASADTGDSGK	iTRAQ4plex@N-term; Oxidation(M)@2; iTRAQ4plex(K)@19		0.00324957	2239.1	747.372	2239.09	747.371	3	15	16.1.1.2041.24	38.2997	11187	38.312			0.375686	18.1533	0.360471	15.6066	0.01										1035.52	31.23	644.34	26.15	918.39	30.2	631.8	25.09
1	291.32	291.32	63.36	sp|Q02566|MYH6_MOUSE	Myosin-6 OS=Mus musculus GN=Myh6 PE=1 SV=2	2	99	LMTNLK	iTRAQ4plex@N-term; iTRAQ4plex(K)@6		0.000771845	1006.61	504.312	1006.61	504.312	2	10	14.1.1.1396.21	24.7643	28515	24.8223			0.306924	8.29334	2.7698	3.52106	0.684934	4.73346									971.81	30.13	259.62	19.97	3372.17	56.28	866.43	30.99
1	291.32	291.32	63.36	sp|Q02566|MYH6_MOUSE	Myosin-6 OS=Mus musculus GN=Myh6 PE=1 SV=2	2	99	LQDAEEAVEAVNAK	iTRAQ4plex@N-term; iTRAQ4plex(K)@14		-0.0361157	1773.9	592.307	1773.94	592.319	3	13	4.1.1.1421.21	34.4129	84777	34.5148			1.37629	2.64534	1.28963	2.47064	0.898944	2.64298									2570.95	49.5	3079.84	55.87	4153.74	64.31	3008.36	54.47
1	291.32	291.32	63.36	sp|Q02566|MYH6_MOUSE	Myosin-6 OS=Mus musculus GN=Myh6 PE=1 SV=2	2	99	LQDLVDKLQLK	iTRAQ4plex@N-term; iTRAQ4plex(K)@7; iTRAQ4plex(K)@11	missed K-L@7	0.00677025	1744.09	437.03	1744.08	437.028	4	13	4.1.1.1666.2	45.0463	16067	44.9934			0.417042	6.23564	2.20408	3.30101	0.524321	4.68258									1172.62	33.14	425.66	23.66	3237.91	55.23	800.31	29.88
1	291.32	291.32	63.36	sp|Q02566|MYH6_MOUSE	Myosin-6 OS=Mus musculus GN=Myh6 PE=1 SV=2	2	99	LQNEIEDLMVDVER	iTRAQ4plex@N-term		0.00841053	1845.93	616.319	1845.93	616.316	3	17	16.1.1.2405.5	54.0137	31340	54.1756			0.710023	5.58805	1.56036	4.03825	0.748489	4.75917									879.48	28.78	543.53	24.62	1719.21	40.68	856.87	29.61
1	291.32	291.32	63.36	sp|Q02566|MYH6_MOUSE	Myosin-6 OS=Mus musculus GN=Myh6 PE=1 SV=2	2	99	LQTENGELAR	iTRAQ4plex@N-term; Deamidated(N)@5		-0.000555304	1274.66	638.336	1274.66	638.337	2	12	3.1.1.1213.31	18.9232	14417	19.0137			0.834176	10.5499	1.42868	8.22834	0.320724	12.8847									218.31	14.35	158.51	13.08	390.74	19.34	91.14	10.1
1	291.32	291.32	63.36	sp|Q02566|MYH6_MOUSE	Myosin-6 OS=Mus musculus GN=Myh6 PE=1 SV=2	2	99	LSYTQQMEDLKR	No iTRAQ4plex@N-term; iTRAQ4plex(K)@11	missed K-R@11	-0.00606543	1654.84	828.428	1654.85	828.431	2	11	4.1.1.1240.30	26.6134	29770	26.5766			0.912927	10.7934	1.75488	8.35198	0.564882	10.9759									197.88	13.67	157.24	13.04	435.04	20.42	145.5	12.41
1	291.32	291.32	63.36	sp|Q02566|MYH6_MOUSE	Myosin-6 OS=Mus musculus GN=Myh6 PE=1 SV=2	2	99	LTGAIMHYGNMK	iTRAQ4plex@N-term; iTRAQ4plex(K)@12		-0.00279987	1622.85	541.957	1622.85	541.958	3	15	4.1.1.1332.16	30.5593	83982	30.5795			0.364268	2.92909	1.50557	1.57103	0.617889	1.96113									5833.18	73.86	1849.49	48.85	11002.4	102.32	4691.58	70.26
1	291.32	291.32	63.36	sp|Q02566|MYH6_MOUSE	Myosin-6 OS=Mus musculus GN=Myh6 PE=1 SV=2	2	99	LTQESIMDLENDKLQLEEK	iTRAQ4plex@N-term; Oxidation(M)@7; iTRAQ4plex(K)@13; iTRAQ4plex(K)@19	missed K-L@13	0.00117364	2723.43	681.864	2723.43	681.864	4	15	4.1.1.1588.27	41.6718	49293	41.725			1.49999	15.0702	5.0135	12.1395	0.01										1242.03	34.32	1207.91	35.78	3021.34	53.94	1178.73	35
1	291.32	291.32	63.36	sp|Q02566|MYH6_MOUSE	Myosin-6 OS=Mus musculus GN=Myh6 PE=1 SV=2	2	99	LYDNHLGK	iTRAQ4plex@N-term; iTRAQ4plex(K)@8		-0.00129862	1246.69	624.352	1246.69	624.353	2	14	5.1.1.1004.27	20.8654	71407	20.6636			0.441376	7.15525	2.35251	3.85101	0.883415	4.66849									848.64	28.2	326.03	20.66	2501.12	48.68	975.87	32
1	291.32	291.32	63.36	sp|Q02566|MYH6_MOUSE	Myosin-6 OS=Mus musculus GN=Myh6 PE=1 SV=2	2	99	MEGDLNEMEIQLSQANR	iTRAQ4plex@N-term		-0.00908536	2120.99	708.003	2121	708.006	3	16	15.1.1.1674.27	40.7971	16855	40.7631			100		100		100										141.55	11.66	224.46	14.97	274.97	16.61	226.9	14.9
1	291.32	291.32	63.36	sp|Q02566|MYH6_MOUSE	Myosin-6 OS=Mus musculus GN=Myh6 PE=1 SV=2	2	99	MESDLTQLQTEVEEAVQECR	iTRAQ4plex@N-term; Deamidated(Q)@9; Carbamidomethyl(C)@19		0.0319666	2539.19	847.403	2539.15	847.392	3	18	16.1.1.2392.26	53.4692	9419	53.4794			0.484077	10.219	0.99213	6.97773	0.477326	8.55138									351.99	18.17	148.31	13.08	437.5	20.54	218.7	14.91
1	291.32	291.32	63.36	sp|Q02566|MYH6_MOUSE	Myosin-6 OS=Mus musculus GN=Myh6 PE=1 SV=2	2	99	MFNWMVTR	iTRAQ4plex@N-term		-0.00197962	1227.6	614.807	1227.6	614.808	2	13	16.1.1.2106.9	41.0799	36266	41.0646			0.29604	4.33677	1.38152	2.12034	0.447821	2.88958									3294.78	55.48	848.99	33.93	5702.45	73.48	1920.59	45.1
1	291.32	291.32	63.36	sp|Q02566|MYH6_MOUSE	Myosin-6 OS=Mus musculus GN=Myh6 PE=1 SV=2	2	99	MVDSLQTSLDAETR	iTRAQ4plex@N-term		1.97513	1710.82	571.28	1708.84	570.621	3	12	3.1.1.1538.15	32.8297	8122	32.7091			2.45471	19.7125	2.60562	18.5989	2.99497	18.1432									37.04	6	79.14	8.89	120.91	11.05	144.4	11.8
1	291.32	291.32	63.36	sp|Q02566|MYH6_MOUSE	Myosin-6 OS=Mus musculus GN=Myh6 PE=1 SV=2	2	99	MVSLLQEK	iTRAQ4plex@N-term; iTRAQ4plex(K)@8		0.00381009	1234.72	618.369	1234.72	618.367	2	10	14.1.1.1553.31	31.4517	6334	31.5431			0.703101	19.7801	2.07698	13.5507	3.11199	12.7714									72.24	8.25	44.21	7.14	187.97	13.71	292.63	16.73
1	291.32	291.32	63.36	sp|Q02566|MYH6_MOUSE	Myosin-6 OS=Mus musculus GN=Myh6 PE=1 SV=2	2	99	NALAHALQSSR	iTRAQ4plex@N-term; Deamidated(N)@1		0.00201148	1311.7	656.859	1311.7	656.858	2	18	4.1.1.1170.28	23.5967	134304	23.6909			0.72481	3.8627	1.48116	2.84098	0.464076	3.8722									1806.26	41.25	1139.54	35.5	3351.67	56.64	1091.12	34.12
1	291.32	291.32	63.36	sp|Q02566|MYH6_MOUSE	Myosin-6 OS=Mus musculus GN=Myh6 PE=1 SV=2	2	99	NAYEESLEHLETFK	iTRAQ4plex@N-term; iTRAQ4plex(K)@14		-0.0044274	1996.99	666.672	1997	666.673	3	12	4.1.1.1554.27	40.1916	16236	40.1573			1.34009	7.88755	1.23099	7.44108	1.95551	6.73424									292.97	16.7	341.73	18.63	451.81	21.61	745.74	26.74
1	291.32	291.32	63.36	sp|Q02566|MYH6_MOUSE	Myosin-6 OS=Mus musculus GN=Myh6 PE=1 SV=2	2	99	NDLQLQVQAEQDNLNDAEER	iTRAQ4plex@N-term; Deamidated(Q)@11		0.0223048	2486.19	829.736	2486.16	829.729	3	19	16.1.1.1920.29	33.1	22565	33.1505			0.801068	6.64827	1.22151	5.29368	0.487846	6.77072									562	23.02	391.86	20.52	860.03	28.84	356.88	19.24
1	291.32	291.32	63.36	sp|Q02566|MYH6_MOUSE	Myosin-6 OS=Mus musculus GN=Myh6 PE=1 SV=2	2	99	NKDPLNETVVGLYQK	iTRAQ4plex@N-term; iTRAQ4plex(K)@2; iTRAQ4plex(K)@15	missed K-D@2	-0.00284108	2149.21	717.41	2149.21	717.411	3	15	4.1.1.1381.27	32.6876	49333	32.6111			0.8228	4.57511	1.35188	3.59715	0.512286	4.62748									1169.14	33.21	837.31	30.03	1980.08	43.7	779.62	28.48
1	291.32	291.32	63.36	sp|Q02566|MYH6_MOUSE	Myosin-6 OS=Mus musculus GN=Myh6 PE=1 SV=2	2	99	NLQEEISDLTEQLGEGGK	iTRAQ4plex@N-term; iTRAQ4plex(K)@18		-1.01523	2246.13	749.718	2247.15	750.056	3	17	16.1.1.2317.19	50.205	42121	49.8747			1.21093	6.79486	1.72204	5.78004	0.975301	6.44305									419.92	19.98	442.6	21.47	905.92	29.73	533.1	23.16
1	291.32	291.32	63.36	sp|Q02566|MYH6_MOUSE	Myosin-6 OS=Mus musculus GN=Myh6 PE=1 SV=2	2	99	NLTEEMAGLDEIIAK	iTRAQ4plex@N-term; iTRAQ4plex(K)@15		0.00180494	1934.03	645.684	1934.03	645.683	3	15	15.1.1.1833.19	47.666	32892	47.4669			100		100		100										125.54	10.95	167.98	13.04	241.27	15.65	310.46	17.29
1	291.32	291.32	63.36	sp|Q02566|MYH6_MOUSE	Myosin-6 OS=Mus musculus GN=Myh6 PE=1 SV=2	2	99	NMEQTIK	iTRAQ4plex@N-term; iTRAQ4plex(K)@7		-0.00545936	1150.62	576.318	1150.63	576.32	2	10	3.1.1.1131.26	15.4827	6588	15.4929			2.37663	14.5415	5.6717	12.5596	1.56181	14.6466									70.07	8.25	144.95	12.37	497.88	21.77	142.45	12.41
1	291.32	291.32	63.36	sp|Q02566|MYH6_MOUSE	Myosin-6 OS=Mus musculus GN=Myh6 PE=1 SV=2	2	99	NNLLQAELEELR	iTRAQ4plex@N-term		-0.0036341	1584.86	793.435	1584.86	793.437	2	14	15.1.1.1753.28	44.2119	17518	44.1768			0.681811	9.66488	0.97937	7.64581	0.480558	9.29761									296.5	16.7	175.96	13.82	363.79	18.81	185.47	13.72
1	291.32	291.32	63.36	sp|Q02566|MYH6_MOUSE	Myosin-6 OS=Mus musculus GN=Myh6 PE=1 SV=2	2	99	NSQAHLK	iTRAQ4plex@N-term; iTRAQ4plex(K)@7		-0.000881045	1084.62	543.318	1084.62	543.319	2	12	5.1.1.708.29	8.2868	16588	8.1662			0.345887	24.4221	3.61847	9.02049	0.252616	24.9602									355.5	18.28	185.2	15.07	1161.15	33.08	250.47	16.87
1	291.32	291.32	63.36	sp|Q02566|MYH6_MOUSE	Myosin-6 OS=Mus musculus GN=Myh6 PE=1 SV=2	2	99	NVHELEK	iTRAQ4plex@N-term; iTRAQ4plex(K)@7		-0.000147308	1155.65	578.832	1155.65	578.832	2	11	5.1.1.834.27	13.6287	85722	13.8472			0.01		2.67996	3.70504	0.31966	7.34567									1191.84	33.32	132.43	17.38	3626.69	58.2	653.64	27.71
1	291.32	291.32	63.36	sp|Q02566|MYH6_MOUSE	Myosin-6 OS=Mus musculus GN=Myh6 PE=1 SV=2	2	99	QAEEAEEQANTNLSK	Gln->pyro-Glu@N-term; iTRAQ4plex(K)@15		0.0111651	1787.84	894.928	1787.83	894.922	2	11	9.1.1.1579.29	25.2948	1247	25.2156																	0	0	0	0.95	28.92	14.7	8.33	8.49
1	291.32	291.32	63.36	sp|Q02566|MYH6_MOUSE	Myosin-6 OS=Mus musculus GN=Myh6 PE=1 SV=2	2	99	QKYEESQSELESSQK	iTRAQ4plex@N-term; iTRAQ4plex(K)@2; iTRAQ4plex(K)@15	missed K-Y@2	-0.997143	2230.13	744.384	2231.13	744.717	3	17	5.1.1.963.31	19.1155	23786	19.0352			1.45177	8.75803	3.0201	7.17999	0.412145	11.8418									233.69	14.93	295.3	17.69	884.18	28.97	125.37	12.5
1	291.32	291.32	63.36	sp|Q02566|MYH6_MOUSE	Myosin-6 OS=Mus musculus GN=Myh6 PE=1 SV=2	2	99	QLEEEGK	iTRAQ4plex@N-term; iTRAQ4plex(K)@7		-0.000643929	1119.6	560.808	1119.6	560.808	2	11	13.1.1.1060.26	12.338	5884	12.3473					5.06234	42.02											154.95	34.18	101.68	31.24	628.49	68.88	156.76	37.2
1	291.32	291.32	63.36	sp|Q02566|MYH6_MOUSE	Myosin-6 OS=Mus musculus GN=Myh6 PE=1 SV=2	2	99	QLEEEGKAK	iTRAQ4plex@N-term; iTRAQ4plex(K)@7; iTRAQ4plex(K)@9	missed K-A@7	-0.00125392	1462.83	732.424	1462.84	732.425	2	15	5.1.1.802.31	12.2742	24164	12.2795			0.0500826	89.1548	4.2334	6.12985	0.831065	8.36818									531.9	22.29	140.43	15.13	2246.57	45.92	606.58	25.8
1	291.32	291.32	63.36	sp|Q02566|MYH6_MOUSE	Myosin-6 OS=Mus musculus GN=Myh6 PE=1 SV=2	2	99	QLEEKEALISQLTR	iTRAQ4plex@N-term; iTRAQ4plex(K)@5	missed K-E@5	-0.0137906	1945.1	649.372	1945.11	649.377	3	13	4.1.1.1549.20	39.9673	28366	39.9835			0.693161	5.48367	1.83302	3.79954	0.617104	4.89532									939.36	29.73	566.75	25.38	2157.14	45.35	754.56	28.18
1	291.32	291.32	63.36	sp|Q02566|MYH6_MOUSE	Myosin-6 OS=Mus musculus GN=Myh6 PE=1 SV=2	2	99	QLEVEKLELQSALEEAEASLEHEEGK	iTRAQ4plex@N-term; iTRAQ4plex(K)@6; iTRAQ4plex(K)@26	missed K-L@6	1.00689	3370.76	675.159	3369.75	674.958	5	13	4.1.1.2115.11	64.5095	12271	64.4875					1.52455	26.7011	0.801278	30.612									163	35.1	128.79	33.23	311.32	49.15	170.01	36.99
1	291.32	291.32	63.36	sp|Q02566|MYH6_MOUSE	Myosin-6 OS=Mus musculus GN=Myh6 PE=1 SV=2	2	99	QREEQAEPDGTEDADK	iTRAQ4plex@N-term; iTRAQ4plex(K)@16	missed R-E@2	0.00319641	2104.98	702.667	2104.98	702.666	3	20	4.1.1.876.14	11.0299	60815	11.0351			0.780597	14.6426	3.31587	9.03281	0.01										939.71	29.8	750.75	28.55	2197.97	45.85	679.1	26.99
1	291.32	291.32	63.36	sp|Q02566|MYH6_MOUSE	Myosin-6 OS=Mus musculus GN=Myh6 PE=1 SV=2	2	99	QREEQAEPDGTEDADKSAYLMGLNSADLLK	Gln->pyro-Glu@N-term; iTRAQ4plex(K)@16; Oxidation(M)@21; Deamidated(N)@24; iTRAQ4plex(K)@30	missed R-E@2; missed K-S@16	0.025696	3581.72	896.437	3581.69	896.43	4	15	16.1.1.2034.30	38.0041	12769	37.9674			1.98551	5.9142	1.36405	5.94493	0.72347	6.80551									438.95	20.57	758.6	27.37	750.11	27.44	413.37	20.4
1	291.32	291.32	63.36	sp|Q02566|MYH6_MOUSE	Myosin-6 OS=Mus musculus GN=Myh6 PE=1 SV=2	2	99	SAYLMGLNSADLLK	iTRAQ4plex@N-term; iTRAQ4plex(K)@14		-1.02847	1781.95	594.991	1782.98	595.334	3	15	15.1.1.1718.13	42.683	3610	42.663			0.475068	5.82044	1.13354	3.80974	0.505698	4.74238									1111.74	32.28	459.71	23.19	1578.77	38.94	731.81	27.44
1	291.32	291.32	63.36	sp|Q02566|MYH6_MOUSE	Myosin-6 OS=Mus musculus GN=Myh6 PE=1 SV=2	2	99	SLNDFTTQR	iTRAQ4plex@N-term		-0.000851002	1224.62	613.318	1224.62	613.318	2	15	15.1.1.1245.29	22.3965	403411	22.4037			0.0529046	10.1487	1.98332	0.880613	0.0315921	12.8151									28751.4	163.98	7161.62	100.99	62714.7	242.51	10108.8	114
1	291.32	291.32	63.36	sp|Q02566|MYH6_MOUSE	Myosin-6 OS=Mus musculus GN=Myh6 PE=1 SV=2	2	99	SLSTELFK	iTRAQ4plex@N-term; iTRAQ4plex(K)@8		0.00156444	1211.7	606.858	1211.7	606.858	2	13	4.1.1.1357.24	31.6508	66434	31.6199			0.70531	3.03046	2.06103	2.0699	0.752067	2.56688									3059.32	53.67	1878.15	46.41	7899.3	86.78	2994.92	56.12
1	291.32	291.32	63.36	sp|Q02566|MYH6_MOUSE	Myosin-6 OS=Mus musculus GN=Myh6 PE=1 SV=2	2	99	SNAAAAALDK	iTRAQ4plex@N-term; iTRAQ4plex(K)@10		-0.000466569	1218.68	407.234	1218.68	407.234	3	11	3.1.1.1171.8	17.1334	10423	17.1193			1.11263	6.62093	1.69015	5.50482	0.71113	6.66015									463.96	20.98	449.32	21.73	982.39	30.84	429.47	21
1	291.32	291.32	63.36	sp|Q02566|MYH6_MOUSE	Myosin-6 OS=Mus musculus GN=Myh6 PE=1 SV=2	2	99	SNAAAAALDKK	iTRAQ4plex@N-term; iTRAQ4plex(K)@10; iTRAQ4plex(K)@11	missed K-K@10	0.00351567	1490.88	497.968	1490.88	497.967	3	17	4.1.1.976.20	15.2733	94318	15.2467			0.659689	2.50455	3.24947	1.53985	0.708338	2.10302									4942.15	68.18	2837.79	59.32	20119.1	137.63	4556.8	72.33
1	291.32	291.32	63.36	sp|Q02566|MYH6_MOUSE	Myosin-6 OS=Mus musculus GN=Myh6 PE=1 SV=2	2	99	SNNFQKPR	iTRAQ4plex@N-term; Deamidated(N)@3; iTRAQ4plex(K)@6		0.00890901	1278.7	427.241	1278.69	427.238	3	12	5.1.1.804.14	12.342	19829	12.322			1.06365	4.57186	2.24413	3.57084	0.918665	4.23016									1010.95	30.95	935.95	31.78	2842.22	52.24	1208.9	35.29
1	291.32	291.32	63.36	sp|Q02566|MYH6_MOUSE	Myosin-6 OS=Mus musculus GN=Myh6 PE=1 SV=2	2	99	TDAQMADFGAAAQYLR	Protein Terminal Acetyl@N-term; Oxidation(M)@5	cleaved M-T@N-term	-0.0070936	1785.79	893.903	1785.8	893.907	2	15	13.1.1.1773.4	42.2987	1881	42.2609																	0	0.05	2.1	1.41	1.85	1.41	4.23	2
1	291.32	291.32	63.36	sp|Q02566|MYH6_MOUSE	Myosin-6 OS=Mus musculus GN=Myh6 PE=1 SV=2	2	99	TECFVPDDKEEYVK	No iTRAQ4plex@N-term; Carbamidomethyl(C)@3; iTRAQ4plex(K)@9; iTRAQ4plex(K)@14	missed K-E@9	-0.00783569	2045.98	1024	2045.99	1024	2	13	4.1.1.1226.31	26.0126	31789	26.0179			2.45207	8.21367	2.33683	7.82461	0.352977	13.0347									213.01	14.39	454.63	21.24	623.6	24.62	97.87	10.91
1	291.32	291.32	63.36	sp|Q02566|MYH6_MOUSE	Myosin-6 OS=Mus musculus GN=Myh6 PE=1 SV=2	2	99	TEELEEAK	iTRAQ4plex@N-term; iTRAQ4plex(K)@8		0.0023121	1235.65	618.833	1235.65	618.832	2	14	16.1.1.1552.31	17.3675	322379	17.3727			0.383304	1.11515	1.35741	0.629839	0.649299	0.798916									37791	188.16	12608.3	125.81	64265.7	247.9	31940.2	199.56
1	291.32	291.32	63.36	sp|Q02566|MYH6_MOUSE	Myosin-6 OS=Mus musculus GN=Myh6 PE=1 SV=2	2	99	TEELEEAKK	iTRAQ4plex@N-term; iTRAQ4plex(K)@8; iTRAQ4plex(K)@9	missed K-K@8	0.00444277	1507.85	754.932	1507.85	754.93	2	15	5.1.1.890.31	16.0063	32399	16.0545			0.826793	6.71346	1.75278	5.02248	0.842433	5.84938									547.96	22.74	394.34	20.81	1203.25	34.04	600.88	24.77
1	291.32	291.32	63.36	sp|Q02566|MYH6_MOUSE	Myosin-6 OS=Mus musculus GN=Myh6 PE=1 SV=2	2	99	TKYETDAIQR	No iTRAQ4plex@N-term; iTRAQ4plex(K)@2	missed K-Y@2	-0.00193901	1367.71	684.865	1367.72	684.866	2	17	4.1.1.927.31	13.1921	77939	13.1974			2.3934	5.43276	3.01305	4.98965	0.63122	6.90574									492.39	21.86	1025.77	32.12	1858.64	42.33	404.57	21.4
1	291.32	291.32	63.36	sp|Q02566|MYH6_MOUSE	Myosin-6 OS=Mus musculus GN=Myh6 PE=1 SV=2	2	99	TLEDQANEYR	No iTRAQ4plex@N-term		-0.00334473	1237.55	619.784	1237.56	619.786	2	8	3.1.1.1229.31	19.605	22874	19.5251			0.473394	22.5784	0.754751	16.5535	0.743351	16.3554									72.54	8.25	29.89	5.83	68.59	8.25	70.19	8.25
1	291.32	291.32	63.36	sp|Q02566|MYH6_MOUSE	Myosin-6 OS=Mus musculus GN=Myh6 PE=1 SV=2	2	99	TVTIKEDQVMQQNPPK	iTRAQ4plex@N-term; iTRAQ4plex(K)@5; Oxidation(M)@10; iTRAQ4plex(K)@16	missed K-E@5	0.0120505	2303.26	576.823	2303.25	576.82	4	15	4.1.1.1044.25	18.1807	34867	18.1919			0.083062	74.0885	3.03811	7.04072	0.31785	17.3247									1283.11	34.73	692.47	28.37	2965.1	53.19	1198.07	35.3
1	291.32	291.32	63.36	sp|Q02566|MYH6_MOUSE	Myosin-6 OS=Mus musculus GN=Myh6 PE=1 SV=2	2	99	VGNEYVTK	iTRAQ4plex@N-term; iTRAQ4plex(K)@8		0.00355948	1196.67	599.341	1196.66	599.34	2	10	3.1.1.1173.31	17.2412	22765	17.204			1.56476	9.37152	2.96251	7.86656	1.51307	8.64986									196.58	13.71	267.74	16.76	729.59	26.55	387.17	19.81
1	291.32	291.32	63.36	sp|Q02566|MYH6_MOUSE	Myosin-6 OS=Mus musculus GN=Myh6 PE=1 SV=2	2	99	VIQYFASIAAIGDR	iTRAQ4plex@N-term		-0.980815	1665.94	556.319	1666.92	556.646	3	14	16.1.1.2348.7	51.5393	9196	51.4813			0.18005	21.6165	0.712785	9.51049	0.286651	12.9314									220.97	14.35	34.63	7.14	197.32	13.71	82.45	9.22
1	291.32	291.32	63.36	sp|Q02566|MYH6_MOUSE	Myosin-6 OS=Mus musculus GN=Myh6 PE=1 SV=2	2	99	VKLEEAQR	iTRAQ4plex@N-term; iTRAQ4plex(K)@2	missed K-L@2	-0.00231872	1259.74	420.921	1259.74	420.922	3	13	5.1.1.871.7	15.181	575130	15.0826			0.930819	3.67271	3.01003	2.49159	0.01										35483.7	183.31	30414.4	179.23	64152	249.72	32428.3	199.53
1	291.32	291.32	63.36	sp|Q02566|MYH6_MOUSE	Myosin-6 OS=Mus musculus GN=Myh6 PE=1 SV=2	2	99	VKLEQQVDDLEGSLEQEK	iTRAQ4plex@N-term; iTRAQ4plex(K)@2; iTRAQ4plex(K)@18	missed K-L@2	-2.00057	2516.35	630.094	2518.35	630.595	4	17	4.1.1.1586.20	41.5774	35432	41.7685			0.698291	5.03293	1.3354	3.73735	0.779603	4.20462									1089.09	32.02	661.95	27.04	1822.02	42.04	1105.2	33.22
1	291.32	291.32	63.36	sp|Q02566|MYH6_MOUSE	Myosin-6 OS=Mus musculus GN=Myh6 PE=1 SV=2	2	99	VKVGNEYVTK	iTRAQ4plex@N-term; iTRAQ4plex(K)@2; iTRAQ4plex(K)@10	missed K-V@2	-0.00387561	1567.93	523.649	1567.93	523.651	3	15	5.1.1.1019.19	21.5035	51766	21.4777			0.68914	3.67005	2.22792	2.44797	0.632641	3.25261									2137.1	44.84	1281.91	38.6	5964.92	75.22	1759.89	43.74
1	291.32	291.32	63.36	sp|Q02566|MYH6_MOUSE	Myosin-6 OS=Mus musculus GN=Myh6 PE=1 SV=2	2	99	VQHELDEAEER	No iTRAQ4plex@N-term		-0.00191321	1353.61	452.212	1353.62	452.213	3	14	4.1.1.906.15	12.2801	141686	12.3013			0.636661	3.49548	0.994428	2.69134	0.891817	2.72743									2392.35	47.42	1325.74	38.17	2980.42	54.26	2777.18	52.03
1	291.32	291.32	63.36	sp|Q02566|MYH6_MOUSE	Myosin-6 OS=Mus musculus GN=Myh6 PE=1 SV=2	2	99	VQLLHSQNTSLINQK	No iTRAQ4plex@N-term; iTRAQ4plex(K)@15		-0.00507201	1866.04	623.02	1866.04	623.022	3	21	4.1.1.1185.26	24.2401	118787	24.2503			4.48839	4.04377	4.90933	3.88924	1.31257	4.61916									770.42	27.86	3009.84	54.47	4738.37	67.83	1316.3	37.83
1	291.32	291.32	63.36	sp|Q02566|MYH6_MOUSE	Myosin-6 OS=Mus musculus GN=Myh6 PE=1 SV=2	2	99	VRELENELEAEQK	iTRAQ4plex@N-term; iTRAQ4plex(K)@13	missed R-E@2	-0.00307857	1874	625.673	1874	625.674	3	12	4.1.1.1347.21	31.2138	40242	31.1856			2.24608	3.78583	1.83609	3.69716	1.52892	3.76557									1028.7	31.56	2011.13	44.61	2366.26	48.82	2047.28	44.7
1	291.32	291.32	63.36	sp|Q02566|MYH6_MOUSE	Myosin-6 OS=Mus musculus GN=Myh6 PE=1 SV=2	2	99	VRELENELEAEQKR	iTRAQ4plex@N-term; iTRAQ4plex(K)@13	missed R-E@2; missed K-R@13	-0.996358	2029.1	508.283	2030.1	508.532	4	13	6.1.1.1341.17	36.4991	22269	36.4751			0.999512	6.00602	1.87279	4.73741	0.674741	5.95563									604.33	23.92	525.76	23.75	1417.89	36.91	530.78	23.62
1	291.32	291.32	63.36	sp|Q02566|MYH6_MOUSE	Myosin-6 OS=Mus musculus GN=Myh6 PE=1 SV=2	2	99	VTAETENGK	iTRAQ4plex@N-term; Deamidated(N)@7; iTRAQ4plex(K)@9		-0.00170495	1236.64	619.328	1236.64	619.329	2	15	15.1.1.969.10	10.7274	127485	10.9397			0.68414	6.05891	3.08834	3.81664	0.990465	4.65909									814.06	27.68	484.76	24.31	3149.64	54.6	1049.54	33.43
1	291.32	291.32	63.36	sp|Q02566|MYH6_MOUSE	Myosin-6 OS=Mus musculus GN=Myh6 PE=1 SV=2	2	99	VTAETENGKTVTIK	iTRAQ4plex@N-term; Deamidated(N)@7; iTRAQ4plex(K)@9; iTRAQ4plex(K)@14	missed K-T@9	0.00616021	1923.1	642.039	1923.09	642.037	3	22	4.1.1.1075.27	19.5123	70103	19.5215			0.462398	3.66926	2.4409	2.00626	0.608596	2.74143									3093.59	53.84	1245.1	40.22	9460.04	94.42	2450.73	51.91
1	291.32	291.32	63.36	sp|Q02566|MYH6_MOUSE	Myosin-6 OS=Mus musculus GN=Myh6 PE=1 SV=2	2	99	YEESQSELESSQK	iTRAQ4plex@N-term; iTRAQ4plex(K)@13		-0.00621495	1830.87	611.296	1830.87	611.298	3	12	14.1.1.1256.27	18.8368	5209	18.8036																	91.32	38.01	7.76	17	146.61	48.44	48.02	29.45
1	291.32	291.32	63.36	sp|Q02566|MYH6_MOUSE	Myosin-6 OS=Mus musculus GN=Myh6 PE=1 SV=2	2	99	YETDAIQR	iTRAQ4plex@N-term		0.00153741	1138.58	570.295	1138.57	570.294	2	13	16.1.1.1577.22	18.419	38091	18.4755			0.810761	4.86284	1.63881	3.65467	0.491472	4.9768									1054.9	31.54	744.44	28.55	2165.81	45.52	674.86	26.85
1	291.32	291.32	63.36	sp|Q02566|MYH6_MOUSE	Myosin-6 OS=Mus musculus GN=Myh6 PE=1 SV=2	0.809668	99	LQEEISDLTEQLGEGGK	iTRAQ4plex@N-term; iTRAQ4plex(K)@17	cleaved N-L@N-term	0.019519	2133.12	712.049	2133.1	712.042	3	11	16.1.1.2231.17	46.4746	8885	46.4503			0.865849	7.51686	1.79841	5.69586	1.14288	6.16543									423.7	20	319.32	18.68	954.61	30.43	630.32	25
1	291.32	291.32	63.36	sp|Q02566|MYH6_MOUSE	Myosin-6 OS=Mus musculus GN=Myh6 PE=1 SV=2	0.404504	99	QDAEEAVEAVNAK	iTRAQ4plex@N-term; iTRAQ4plex(K)@13	cleaved L-Q@N-term	-5.99365	1654.86	828.436	1660.85	831.433	2	9	18.1.1.2094.21	39.1154	2788	39.166																	0	0	0	0	0	0	0	0
1	291.32	291.32	63.36	sp|Q02566|MYH6_MOUSE	Myosin-6 OS=Mus musculus GN=Myh6 PE=1 SV=2	0	99	ADIAESQVNK	iTRAQ4plex@N-term; iTRAQ4plex(K)@10		-0.0124168	1361.73	681.871	1361.74	681.877	2	15	4.1.1.994.29	16.0452	22778	16.0103			0.892762	6.48639	0.935394	5.74048	0.70853	6.08415									544.12	22.67	422.82	21.02	637.63	25.18	501.83	22.25
1	291.32	291.32	63.36	sp|Q02566|MYH6_MOUSE	Myosin-6 OS=Mus musculus GN=Myh6 PE=1 SV=2	0	99	ADIAESQVNK	iTRAQ4plex@N-term; iTRAQ4plex(K)@10		3.44508e-05	1361.74	454.92	1361.74	454.92	3	13	15.1.1.1098.14	16.1432	176147	16.2076			0.894048	2.00865	4.79238	1.32564	0.573137	2.06499									6263.23	76.92	4873.99	77.47	37603.5	187.66	4672.62	77.57
1	291.32	291.32	63.36	sp|Q02566|MYH6_MOUSE	Myosin-6 OS=Mus musculus GN=Myh6 PE=1 SV=2	0	99	ADIAESQVNK	iTRAQ4plex@N-term; iTRAQ4plex(K)@10		0.00259998	1361.74	454.921	1361.74	454.92	3	12	16.1.1.1557.17	17.5655	161908	17.67			0.875346	3.23917	2.01826	2.40891	0.561984	3.26929									2276.98	46.37	1734.86	43.7	5757.25	74.08	1665.66	42.6
1	291.32	291.32	63.36	sp|Q02566|MYH6_MOUSE	Myosin-6 OS=Mus musculus GN=Myh6 PE=1 SV=2	0	99	AGLLGLLEEMRDER	iTRAQ4plex@N-term; Oxidation(M)@10	missed R-D@11	0.0047918	1760.93	587.983	1760.92	587.981	3	13	4.1.1.1584.20	41.4902	56745	41.5064			0.802274	4.22247	1.23245	3.35747	0.486189	4.30155									1392.42	36.24	972.34	32.33	2149.91	45.6	881.21	30.18
1	291.32	291.32	63.36	sp|Q02566|MYH6_MOUSE	Myosin-6 OS=Mus musculus GN=Myh6 PE=1 SV=2	0	99	AGLLGLLEEMRDER	iTRAQ4plex@N-term; Oxidation(M)@10	missed R-D@11	0.00351007	1760.92	587.982	1760.92	587.981	3	11	4.1.1.1579.14	41.2662	58402	41.5064			1.00341	5.27104	1.52906	4.3235	0.620801	5.35055									776.48	27.11	678.16	26.78	1487.42	37.93	627.46	25.44
1	291.32	291.32	63.36	sp|Q02566|MYH6_MOUSE	Myosin-6 OS=Mus musculus GN=Myh6 PE=1 SV=2	0	99	AGLLGLLEEMRDER	iTRAQ4plex@N-term; Oxidation(M)@10	missed R-D@11	0.00259456	1760.92	587.982	1760.92	587.981	3	11	4.1.1.1594.18	41.9244	79135	41.8991			0.584707	4.55235	1.86593	2.92852	0.707471	3.64195									1570.53	38.41	799.3	30.69	3671.31	59.14	1446.3	39.03
1	291.32	291.32	63.36	sp|Q02566|MYH6_MOUSE	Myosin-6 OS=Mus musculus GN=Myh6 PE=1 SV=2	0	99	AGLLGLLEEMRDER	iTRAQ4plex@N-term; Oxidation(M)@10	missed R-D@11	-0.000701301	1760.92	587.981	1760.92	587.981	3	11	4.1.1.1599.12	42.1364	52580	42.0735			0.539833	5.17716	1.49268	3.36897	0.723711	3.96803									1278.78	34.64	600.87	26.51	2391.35	47.9	1204.66	34.93
1	291.32	291.32	63.36	sp|Q02566|MYH6_MOUSE	Myosin-6 OS=Mus musculus GN=Myh6 PE=1 SV=2	0	99	AITDAAMMAEELKK	iTRAQ4plex@N-term; Oxidation(M)@7; iTRAQ4plex(K)@13; iTRAQ4plex(K)@14	missed K-K@13	0.00284347	1969.06	493.273	1969.06	493.272	4	15	4.1.1.1465.6	36.3086	34748	36.2956			1.0289	4.07694	2.45165	3.1068	1.03894	3.61682									1304.25	35.14	1168.05	35.74	4005.89	61.97	1763.82	42.56
1	291.32	291.32	63.36	sp|Q02566|MYH6_MOUSE	Myosin-6 OS=Mus musculus GN=Myh6 PE=1 SV=2	0	99	AITDAAMMAEELKK	iTRAQ4plex@N-term; iTRAQ4plex(K)@13; iTRAQ4plex(K)@14	missed K-K@13	0.00184345	1953.07	489.274	1953.06	489.273	4	15	4.1.1.1499.6	37.7825	155567	37.8997			0.615046	2.67757	5.48028	1.46538	0.383705	2.83905									5007.96	68.6	2680.98	61.68	34382.9	178.97	2501.28	62.2
1	291.32	291.32	63.36	sp|Q02566|MYH6_MOUSE	Myosin-6 OS=Mus musculus GN=Myh6 PE=1 SV=2	0	99	AITDAAMMAEELKK	iTRAQ4plex@N-term; iTRAQ4plex(K)@13; iTRAQ4plex(K)@14	missed K-K@13	0.00550552	1953.07	489.275	1953.06	489.273	4	16	4.1.1.1504.9	38.0027	165260	37.9864			0.632281	2.074	4.71591	1.1788	0.314921	2.46689									7900.68	86.18	4348.1	76.7	46677.7	208.61	3238.69	71.66
1	291.32	291.32	63.36	sp|Q02566|MYH6_MOUSE	Myosin-6 OS=Mus musculus GN=Myh6 PE=1 SV=2	0	99	AITDAAMMAEELKK	iTRAQ4plex@N-term; iTRAQ4plex(K)@13; iTRAQ4plex(K)@14	missed K-K@13	0.00966903	1953.07	652.032	1953.06	652.029	3	14	4.1.1.1505.21	38.0581	115487	37.9864			1.12868	4.34611	1.06024	4.01177	0.676639	4.43658									1054.14	31.62	1035.61	32.57	1400.17	37.3	928.45	30.35
1	291.32	291.32	63.36	sp|Q02566|MYH6_MOUSE	Myosin-6 OS=Mus musculus GN=Myh6 PE=1 SV=2	0	99	AITDAAMMAEELKK	iTRAQ4plex@N-term; iTRAQ4plex(K)@13; iTRAQ4plex(K)@14	missed K-K@13	0.0155152	1953.08	489.277	1953.06	489.273	4	12	4.1.1.1509.6	38.2167	145054	38.1601			0.762919	1.88893	2.81873	1.26211	0.372271	2.15756									7587.89	84.56	5038.77	76.85	26795	158.75	3676.92	67.93
1	291.32	291.32	63.36	sp|Q02566|MYH6_MOUSE	Myosin-6 OS=Mus musculus GN=Myh6 PE=1 SV=2	0	99	AITDAAMMAEELKK	iTRAQ4plex@N-term; Oxidation(M)@8; iTRAQ4plex(K)@13; iTRAQ4plex(K)@14	missed K-K@13	0.000783853	1969.06	493.272	1969.06	493.272	4	13	4.1.1.1324.10	30.2068	116687	30.1039			1.12275	2.4872	1.33481	2.17335	0.634902	2.59822									3246.04	55.49	3172.22	57.31	5428.15	72.85	2682.65	52.49
1	291.32	291.32	63.36	sp|Q02566|MYH6_MOUSE	Myosin-6 OS=Mus musculus GN=Myh6 PE=1 SV=2	0	99	AITDAAMMAEELKK	iTRAQ4plex@N-term; Oxidation(M)@8; iTRAQ4plex(K)@13; iTRAQ4plex(K)@14	missed K-K@13	-0.0162294	1969.04	985.529	1969.06	985.537	2	11	4.1.1.1321.31	30.0987	13114	30.0609			0.810851	8.65961	1.24097	6.89829	0.422431	9.31939									328.66	17.61	231.96	15.78	510.96	22.2	180.72	13.78
1	291.32	291.32	63.36	sp|Q02566|MYH6_MOUSE	Myosin-6 OS=Mus musculus GN=Myh6 PE=1 SV=2	0	99	AKLQTENGELAR	iTRAQ4plex@N-term; iTRAQ4plex(K)@2; Deamidated(N)@7	missed K-L@2	-3.18146e-06	1617.89	540.305	1617.89	540.305	3	19	4.1.1.984.20	15.6135	138453	15.4596			1.45461	5.10586	2.67281	4.26221	1.40388	4.68925									684.26	25.55	866.35	30.17	2291.23	47.09	1250.42	35.47
1	291.32	291.32	63.36	sp|Q02566|MYH6_MOUSE	Myosin-6 OS=Mus musculus GN=Myh6 PE=1 SV=2	0	99	AKLQTENGELAR	iTRAQ4plex@N-term; iTRAQ4plex(K)@2; Deamidated(N)@7	missed K-L@2	-0.00200344	1617.89	540.304	1617.89	540.305	3	13	5.1.1.930.27	17.715	80571	17.4684			0.71966	8.07199	1.22291	6.19325	0.901418	6.56958									412.1	19.7	258.14	16.79	631.36	24.86	483.54	21.79
1	291.32	291.32	63.36	sp|Q02566|MYH6_MOUSE	Myosin-6 OS=Mus musculus GN=Myh6 PE=1 SV=2	0	99	AKLQTENGELAR	iTRAQ4plex@N-term; iTRAQ4plex(K)@2; Deamidated(N)@7	missed K-L@2	-0.00185921	1617.89	809.953	1617.89	809.954	2	11	5.1.1.924.30	17.4622	11142	17.5112			2.11834	12.0882	5.28536	10.2478	0.703049	14.8767									105.59	10.1	194.69	14.39	699.16	25.71	96.63	11.01
1	291.32	291.32	63.36	sp|Q02566|MYH6_MOUSE	Myosin-6 OS=Mus musculus GN=Myh6 PE=1 SV=2	0	99	AKLQTENGELAR	iTRAQ4plex@N-term; iTRAQ4plex(K)@2; Deamidated(N)@7	missed K-L@2	0.00733501	1617.9	540.307	1617.89	540.305	3	13	5.1.1.957.21	18.8485	30841	18.7779			1.45994	5.04703	1.76833	4.49029	0.558366	5.91526									690.48	25.67	877.43	29.95	1529.66	38.52	501.85	23.09
1	291.32	291.32	63.36	sp|Q02566|MYH6_MOUSE	Myosin-6 OS=Mus musculus GN=Myh6 PE=1 SV=2	0	99	AKLQTENGELAR	Carbamidomethyl@N-term; iTRAQ4plex(K)@2; Deamidated(N)@7	missed K-L@2	0.00253338	1530.81	511.279	1530.81	511.278	3	13	4.1.1.954.17	14.3278	58022	14.4322			0.878741	4.15334	1.19172	3.44856	1.01388	3.53219									1351.28	35.72	1033.55	33.11	2017.43	44.68	1783.34	41.78
1	291.32	291.32	63.36	sp|Q02566|MYH6_MOUSE	Myosin-6 OS=Mus musculus GN=Myh6 PE=1 SV=2	0	99	AKLQTENGELAR	iTRAQ4plex@N-term; iTRAQ4plex(K)@2; Deamidated(N)@7	missed K-L@2	-0.00116025	1617.89	405.48	1617.89	405.481	4	12	5.1.1.928.8	17.6107	15220	17.5112			0.612661	4.27155	1.47593	2.94344	0.8167	3.34043									1686.58	39.81	899.4	32.02	3118.55	54.84	1792.97	42.38
1	291.32	291.32	63.36	sp|Q02566|MYH6_MOUSE	Myosin-6 OS=Mus musculus GN=Myh6 PE=1 SV=2	0	99	ALQEAHQQALDDLQAEEDKVNTLTK	iTRAQ4plex@N-term; iTRAQ4plex(K)@19; iTRAQ4plex(K)@25	missed K-V@19	0.00379649	3239.7	648.948	3239.7	648.947	5	14	4.1.1.1687.25	45.985	17441	45.9962			0.557371	5.90845	1.34335	3.98915	0.570533	4.94642									948.01	29.83	459.92	23	1595.44	39.12	704.04	26.87
1	291.32	291.32	63.36	sp|Q02566|MYH6_MOUSE	Myosin-6 OS=Mus musculus GN=Myh6 PE=1 SV=2	0	99	ALQEAHQQALDDLQAEEDKVNTLTK	iTRAQ4plex@N-term; iTRAQ4plex(K)@19; iTRAQ4plex(K)@25	missed K-V@19	0.00738526	3239.71	810.934	3239.7	810.932	4	15	4.1.1.1694.31	46.2965	15826	46.3453			0.884699	7.32625	1.16601	6.12895	0.999065	6.27077									431.97	20.2	332.64	18.76	631.01	25	561.76	23.47
1	291.32	291.32	63.36	sp|Q02566|MYH6_MOUSE	Myosin-6 OS=Mus musculus GN=Myh6 PE=1 SV=2	0	99	ALQEAHQQALDDLQAEEDKVNTLTK	iTRAQ4plex@N-term; iTRAQ4plex(K)@19; iTRAQ4plex(K)@25	missed K-V@19	-0.0101926	3239.69	810.93	3239.7	810.932	4	17	4.1.1.1696.30	46.3827	13849	46.3453			1.07189	6.66823	1.45067	5.64977	0.801095	6.41507									465.3	21	434.12	21.31	845.63	28.74	485.2	22.12
1	291.32	291.32	63.36	sp|Q02566|MYH6_MOUSE	Myosin-6 OS=Mus musculus GN=Myh6 PE=1 SV=2	0	99	ALQEAHQQALDDLQAEEDKVNTLTK	iTRAQ4plex@N-term; iTRAQ4plex(K)@19; iTRAQ4plex(K)@25	missed K-V@19	-0.00848368	3239.69	810.93	3239.7	810.932	4	17	4.1.1.1703.31	46.6887	14615	46.7376			0.645743	8.33195	1.65787	5.72232	0.59152	7.33098									427.55	20.05	240.31	16.55	888.01	29.12	329.2	18.55
1	291.32	291.32	63.36	sp|Q02566|MYH6_MOUSE	Myosin-6 OS=Mus musculus GN=Myh6 PE=1 SV=2	0	99	ALQEAHQQALDDLQAEEDKVNTLTK	iTRAQ4plex@N-term; iTRAQ4plex(K)@19; iTRAQ4plex(K)@25	missed K-V@19	0.004712	3239.7	648.948	3239.7	648.947	5	18	4.1.1.1708.24	46.8994	40307	46.6069			0.857841	4.91059	1.68634	3.74906	0.706925	4.54899									995.72	30.66	743.48	28.44	2103.59	44.99	916.25	30.68
1	291.32	291.32	63.36	sp|Q02566|MYH6_MOUSE	Myosin-6 OS=Mus musculus GN=Myh6 PE=1 SV=2	0	99	ANSEVAQWR	iTRAQ4plex@N-term		0.00728569	1203.62	602.817	1203.61	602.813	2	15	13.1.1.1278.16	21.4755	11892	21.3979			0.650935	28.5289	1.87838	19.172	0.47988	27.1438									292.42	46.9	165.68	39.09	688.13	72.28	182.66	40
1	291.32	291.32	63.36	sp|Q02566|MYH6_MOUSE	Myosin-6 OS=Mus musculus GN=Myh6 PE=1 SV=2	0	99	ANSEVAQWR	iTRAQ4plex@N-term		-0.00041443	1203.61	602.813	1203.61	602.813	2	13	14.1.1.1298.28	20.6125	29713	20.7456			1.37255	8.49742	1.92759	7.32836	0.588473	9.66023									251.84	15.49	300.87	17.64	608.16	24.23	192.91	14.37
1	291.32	291.32	63.36	sp|Q02566|MYH6_MOUSE	Myosin-6 OS=Mus musculus GN=Myh6 PE=1 SV=2	0	99	ANSEVAQWR	iTRAQ4plex@N-term		-0.000101338	1203.61	602.813	1203.61	602.813	2	16	15.1.1.1183.29	19.7576	505087	19.7224			0.248536	1.48483	1.47659	0.644404	0.207062	1.28561									34719.5	180.17	7510.82	104.49	64226	245.38	9357.88	110.07
1	291.32	291.32	63.36	sp|Q02566|MYH6_MOUSE	Myosin-6 OS=Mus musculus GN=Myh6 PE=1 SV=2	0	99	ANSEVAQWR	iTRAQ4plex@N-term		-0.00178214	1203.61	602.812	1203.61	602.813	2	16	16.1.1.1643.20	21.2297	226387	21.2032			0.687727	1.84262	3.72626	1.12907	0.320574	2.22025									8952.39	91.78	5358.96	82.05	41791.8	197.69	3735.69	73.57
1	291.32	291.32	63.36	sp|Q02566|MYH6_MOUSE	Myosin-6 OS=Mus musculus GN=Myh6 PE=1 SV=2	0	99	ANSEVAQWR	iTRAQ4plex@N-term; Deamidated(N)@2		-0.000563908	1204.6	603.305	1204.6	603.305	2	15	16.1.1.1664.25	22.1336	98349	22.1875			0.662271	1.93892	1.50778	1.37472	1.05207	1.47661									7698.37	85.1	4437.72	70.69	14541.7	118.84	10542.6	103.21
1	291.32	291.32	63.36	sp|Q02566|MYH6_MOUSE	Myosin-6 OS=Mus musculus GN=Myh6 PE=1 SV=2	0	99	ANSEVAQWR	iTRAQ4plex@N-term		0.00850639	1203.62	602.817	1203.61	602.813	2	13	13.1.1.1275.10	21.3512	21910	21.4393					1.85586	25.0463											86.06	18	51.86	15.36	200.09	27.57	50.89	14.97
1	291.32	291.32	63.36	sp|Q02566|MYH6_MOUSE	Myosin-6 OS=Mus musculus GN=Myh6 PE=1 SV=2	0	99	ANSEVAQWR	iTRAQ4plex@N-term; Deamidated(N)@2		-0.00411654	1204.59	603.303	1204.6	603.305	2	16	15.1.1.1231.28	21.7997	34384	21.7654			0.949953	4.85245	1.80784	3.78802	0.72945	4.61227									955.02	30.05	789.66	29.17	2162.98	45.62	906.8	30.58
1	291.32	291.32	63.36	sp|Q02566|MYH6_MOUSE	Myosin-6 OS=Mus musculus GN=Myh6 PE=1 SV=2	0	99	ANSEVAQWR	iTRAQ4plex@N-term		0.00443823	1203.62	602.815	1203.61	602.813	2	15	4.1.1.1076.27	19.5551	75173	19.6499			0.861682	4.74234	1.65363	3.63876	0.638155	4.54235									1063.56	31.69	797.69	29.43	2203.33	46.02	883.47	30.29
1	291.32	291.32	63.36	sp|Q02566|MYH6_MOUSE	Myosin-6 OS=Mus musculus GN=Myh6 PE=1 SV=2	0	99	ANSEVAQWR	iTRAQ4plex@N-term		0.00224099	1203.61	602.814	1203.61	602.813	2	15	4.1.1.1078.26	19.6397	74972	19.6499			0.841969	4.71877	1.3884	3.72307	0.705072	4.34344									1083.03	31.97	793.71	29.22	1883.8	42.74	993.98	31.67
1	291.32	291.32	63.36	sp|Q02566|MYH6_MOUSE	Myosin-6 OS=Mus musculus GN=Myh6 PE=1 SV=2	0	99	ANSEVAQWR	iTRAQ4plex@N-term		-0.0018164	1203.61	602.812	1203.61	602.813	2	12	4.1.1.1082.27	19.8114	27811	19.7353			0.911381	5.30123	1.23743	4.4126	0.831484	4.78777									810.7	27.68	643.11	26.08	1256.78	35.13	877.44	29.45
1	291.32	291.32	63.36	sp|Q02566|MYH6_MOUSE	Myosin-6 OS=Mus musculus GN=Myh6 PE=1 SV=2	0	99	AQLEFNQIK	iTRAQ4plex@N-term; Deamidated(N)@6; iTRAQ4plex(K)@9		-0.00611772	1378.76	690.389	1378.77	690.392	2	16	15.1.1.1407.27	29.3112	22200	29.3204			0.891482	5.10894	1.75886	3.91934	0.561175	5.17664									897.82	29.12	696.67	27.5	1978.33	43.53	655.83	26.46
1	291.32	291.32	63.36	sp|Q02566|MYH6_MOUSE	Myosin-6 OS=Mus musculus GN=Myh6 PE=1 SV=2	0	99	AQLEFNQIK	iTRAQ4plex@N-term; Deamidated(N)@6; iTRAQ4plex(K)@9		0.00218308	1378.77	690.393	1378.77	690.392	2	15	15.1.1.1369.29	27.6896	29880	27.6542			0.840003	4.88227	1.76982	3.66522	0.670457	4.56648									1024.66	31.1	749.18	28.65	2271.9	46.68	894.24	30.51
1	291.32	291.32	63.36	sp|Q02566|MYH6_MOUSE	Myosin-6 OS=Mus musculus GN=Myh6 PE=1 SV=2	0	99	AQLEFNQIK	iTRAQ4plex@N-term; iTRAQ4plex(K)@9		0.00223672	1377.79	689.901	1377.79	689.9	2	14	16.1.1.1804.26	28.1261	151086	27.9232			1.00801	4.68137	1.00693	4.22562	0.616283	4.76055									969.73	30.3	850.83	29.66	1223.29	34.8	777.92	27.94
1	291.32	291.32	63.36	sp|Q02566|MYH6_MOUSE	Myosin-6 OS=Mus musculus GN=Myh6 PE=1 SV=2	0	99	AQLEFNQIK	iTRAQ4plex@N-term; Deamidated(Q)@7; iTRAQ4plex(K)@9		-0.00997349	1378.76	690.387	1378.77	690.392	2	13	16.1.1.1800.24	27.9537	50114	27.9232			0.967309	2.30361	1.86558	1.801	1.11731	1.97857									4195.23	62.99	3532.21	61.71	9805.02	97.52	6101.45	78.62
1	291.32	291.32	63.36	sp|Q02566|MYH6_MOUSE	Myosin-6 OS=Mus musculus GN=Myh6 PE=1 SV=2	0	99	AQLEFNQIK	iTRAQ4plex@N-term; iTRAQ4plex(K)@9		-0.0026302	1377.78	460.268	1377.79	460.269	3	12	15.1.1.1358.10	27.2011	598696	27.3124			0.745109	1.47611	3.26603	0.955149	0.536188	1.44621									12846.6	110.02	8331.72	100.17	52564.1	222.31	8966.23	104.49
1	291.32	291.32	63.36	sp|Q02566|MYH6_MOUSE	Myosin-6 OS=Mus musculus GN=Myh6 PE=1 SV=2	0	99	AQLEFNQIK	iTRAQ4plex@N-term; iTRAQ4plex(K)@9		-0.0026302	1377.78	460.268	1377.79	460.269	3	12	15.1.1.1364.13	27.46	598696	27.3124			0.913278	2.1767	5.51899	1.42269	0.506761	2.40913									5337.72	71.03	4243.11	73.09	36905.8	185.72	3520.97	70.71
1	291.32	291.32	63.36	sp|Q02566|MYH6_MOUSE	Myosin-6 OS=Mus musculus GN=Myh6 PE=1 SV=2	0	99	AVVEQTER	iTRAQ4plex@N-term		-0.00681864	1074.57	538.293	1074.58	538.297	2	13	9.1.1.1247.4	11.4382	7178	11.4863			1.51326	17.9302	2.71719	15.0793	0.955852	18.1807									54.42	7.21	71.68	8.66	185.25	13.34	67.71	8.43
1	291.32	291.32	63.36	sp|Q02566|MYH6_MOUSE	Myosin-6 OS=Mus musculus GN=Myh6 PE=1 SV=2	0	99	AVVEQTER	iTRAQ4plex@N-term		-0.002556	1074.58	538.295	1074.58	538.297	2	12	11.1.1.1275.9	11.3165	6065	11.3646					1.66163	20.6207	0.299489	34.7397									129.9	22	15.36	10.95	270.41	31.81	50.64	15.36
1	291.32	291.32	63.36	sp|Q02566|MYH6_MOUSE	Myosin-6 OS=Mus musculus GN=Myh6 PE=1 SV=2	0	99	AVVEQTER	iTRAQ4plex@N-term		-0.000888309	1074.58	538.296	1074.58	538.297	2	14	12.1.1.1104.9	11.0549	11423	11.103			0.728045	25.5559	2.6144	16.9616	0.465041	25.926									170.98	25.38	108.35	22.54	560.01	45.96	103.5	22
1	291.32	291.32	63.36	sp|Q02566|MYH6_MOUSE	Myosin-6 OS=Mus musculus GN=Myh6 PE=1 SV=2	0	99	AVVEQTER	iTRAQ4plex@N-term		0.00467705	1074.58	538.299	1074.58	538.297	2	11	13.1.1.1019.21	10.6154	25057	10.7044					3.63589	31.8437											90.97	26.23	73.76	26.23	414.37	56	120.37	32.25
1	291.32	291.32	63.36	sp|Q02566|MYH6_MOUSE	Myosin-6 OS=Mus musculus GN=Myh6 PE=1 SV=2	0	99	AVVEQTER	iTRAQ4plex@N-term		-0.0011823	1074.58	538.296	1074.58	538.297	2	11	13.1.1.1025.20	10.8672	37263	10.7044																	54.69	20.4	59.28	22.27	133.75	32.12	49.68	20.4
1	291.32	291.32	63.36	sp|Q02566|MYH6_MOUSE	Myosin-6 OS=Mus musculus GN=Myh6 PE=1 SV=2	0	99	AVVEQTER	iTRAQ4plex@N-term		-0.000360474	1074.58	538.297	1074.58	538.297	2	14	14.1.1.1050.18	10.1586	91958	10.2096			0.784877	4.7476	2.56672	3.25595	0.415421	5.20185									1165.82	33.15	796.45	30.28	3748.77	59.46	630.41	27.46
1	291.32	291.32	63.36	sp|Q02566|MYH6_MOUSE	Myosin-6 OS=Mus musculus GN=Myh6 PE=1 SV=2	0	99	AVVEQTER	iTRAQ4plex@N-term		-0.000405236	1074.58	538.297	1074.58	538.297	2	14	16.1.1.1451.21	13.1014	895529	13.1166			0.859895	0.720007	1.1555	0.595963	0.563243	0.765759									45576	207.57	34112	190.23	65976	253.6	33414.6	205.7
1	291.32	291.32	63.36	sp|Q02566|MYH6_MOUSE	Myosin-6 OS=Mus musculus GN=Myh6 PE=1 SV=2	0	99	AVVEQTER	iTRAQ4plex@N-term		-0.00199062	1074.58	538.296	1074.58	538.297	2	13	10.1.1.1310.8	11.0215	2632	11.0267					3.27922	32.5053											33.09	9.64	12.92	7.35	135.94	19.6	39.97	11.36
1	291.32	291.32	63.36	sp|Q02566|MYH6_MOUSE	Myosin-6 OS=Mus musculus GN=Myh6 PE=1 SV=2	0	99	AVVEQTER	iTRAQ4plex@N-term		-0.000495732	1074.58	538.297	1074.58	538.297	2	14	4.1.1.872.28	10.8593	138825	10.91			0.820052	3.39656	2.96316	2.31729	0.486016	3.57508									2229.4	45.86	1591.31	43.01	8276.04	88.3	1410.4	41.24
1	291.32	291.32	63.36	sp|Q02566|MYH6_MOUSE	Myosin-6 OS=Mus musculus GN=Myh6 PE=1 SV=2	0	99	AVVEQTER	iTRAQ4plex@N-term		-0.000553784	1074.58	538.297	1074.58	538.297	2	14	2.1.1.1100.5	10.0301	7200	10.0353			0.91913	15.9644	1.68878	12.4765	0.636348	15.6462									179.87	18.44	143.9	17.61	380.55	27.06	148.99	17.61
1	291.32	291.32	63.36	sp|Q02566|MYH6_MOUSE	Myosin-6 OS=Mus musculus GN=Myh6 PE=1 SV=2	0	99	DAQMADFGAAAQYLR	iTRAQ4plex@N-term; Oxidation(D)@1; Oxidation(M)@4	cleaved T-D@N-term	-0.0128856	1802.83	902.42	1802.84	902.426	2	14	20.1.1.2180.17	42.342	16130	42.3904																	0	0	0	0	0	0	0	0
1	291.32	291.32	63.36	sp|Q02566|MYH6_MOUSE	Myosin-6 OS=Mus musculus GN=Myh6 PE=1 SV=2	0	99	DAQMADFGAAAQYLR	iTRAQ4plex@N-term; Deamidated(Q)@3	cleaved T-D@N-term	-0.0179753	1771.81	591.612	1771.83	591.618	3	13	16.1.1.2256.8	47.5413	749	47.5696			0.637852	8.38511	0.488313	8.05633	0.70395	6.98306									406.29	19.55	225.57	15.49	248.55	16.06	372.29	18.84
1	291.32	291.32	63.36	sp|Q02566|MYH6_MOUSE	Myosin-6 OS=Mus musculus GN=Myh6 PE=1 SV=2	0	99	DAQMADFGAAAQYLR	iTRAQ4plex@N-term; Dioxidation(M)@4	cleaved T-D@N-term	0.0166216	1802.85	902.435	1802.84	902.426	2	10	18.1.1.2158.17	41.8783	3442	41.7565																	0	0	0	0	0	0	0	0
1	291.32	291.32	63.36	sp|Q02566|MYH6_MOUSE	Myosin-6 OS=Mus musculus GN=Myh6 PE=1 SV=2	0	99	DAQMADFGAAAQYLR	iTRAQ4plex@N-term; Oxidation(D)@1	cleaved T-D@N-term	-0.0182152	1786.82	894.42	1786.84	894.429	2	15	19.1.1.2138.10	47.6648	11391	47.7595																	6.34	5.48	5.52	5.48	16.16	9.22	43.65	14.32
1	291.32	291.32	63.36	sp|Q02566|MYH6_MOUSE	Myosin-6 OS=Mus musculus GN=Myh6 PE=1 SV=2	0	99	DAQMADFGAAAQYLR	iTRAQ4plex@N-term; Oxidation(D)@1; Oxidation(M)@4	cleaved T-D@N-term	-0.0147167	1802.82	902.419	1802.84	902.426	2	14	19.1.1.2015.12	42.3485	20315	42.1808																	18.58	9.49	36.87	13.42	28.61	12.04	11.55	7.75
1	291.32	291.32	63.36	sp|Q02566|MYH6_MOUSE	Myosin-6 OS=Mus musculus GN=Myh6 PE=1 SV=2	0	99	DAQMADFGAAAQYLR	iTRAQ4plex@N-term; Oxidation(D)@1; Oxidation(M)@4	cleaved T-D@N-term	-0.0147167	1802.82	902.419	1802.84	902.426	2	14	19.1.1.2009.17	42.087	20241	42.1808																	28.3	14.7	35.37	16.97	55.51	20.78	16.73	12
1	291.32	291.32	63.36	sp|Q02566|MYH6_MOUSE	Myosin-6 OS=Mus musculus GN=Myh6 PE=1 SV=2	0	99	DAQMADFGAAAQYLR	iTRAQ4plex@N-term; Oxidation(D)@1; Oxidation(M)@4	cleaved T-D@N-term	-0.00823457	1802.83	902.422	1802.84	902.426	2	14	17.1.1.2264.31	42.2728	27420	42.148			1.03111	24.3131	1.57687	19.9761	0.318851	32.0671									35.9	5.83	32.22	5.83	70.92	8.25	14.9	4.12
1	291.32	291.32	63.36	sp|Q02566|MYH6_MOUSE	Myosin-6 OS=Mus musculus GN=Myh6 PE=1 SV=2	0	99	DIDDLELTLAK	iTRAQ4plex@N-term; iTRAQ4plex(K)@11		0.954825	1533.81	512.277	1532.85	511.959	3	12	15.1.1.1634.11	39.0542	19068	39.1224			1.18319	5.48075	1.90292	4.54761	0.961801	5.17363									655.99	24.96	675.58	26.65	1563.86	38.95	821.27	28.79
1	291.32	291.32	63.36	sp|Q02566|MYH6_MOUSE	Myosin-6 OS=Mus musculus GN=Myh6 PE=1 SV=2	0	99	DIDDLELTLAK	Formyl@N-term; iTRAQ4plex(K)@11		-0.00535729	1416.74	709.378	1416.75	709.381	2	13	17.1.1.2405.22	48.3613	18929	48.4624			1.16918	11.7122	1.81816	9.74766	0.50719	13.3896									144.29	11.7	146.84	12.41	328.66	17.78	95.26	10.15
1	291.32	291.32	63.36	sp|Q02566|MYH6_MOUSE	Myosin-6 OS=Mus musculus GN=Myh6 PE=1 SV=2	0	99	DIDDLELTLAK	iTRAQ4plex@N-term; iTRAQ4plex(K)@11		-0.00277534	1532.85	767.433	1532.85	767.434	2	18	16.1.1.2062.19	39.2	92924	39.2599			1.43145	3.02112	4.31848	2.36768	0.951231	3.04283									2013.76	43.83	2509.05	52.57	10894.8	101.54	2493.43	53.02
1	291.32	291.32	63.36	sp|Q02566|MYH6_MOUSE	Myosin-6 OS=Mus musculus GN=Myh6 PE=1 SV=2	0	99	DIDDLELTLAK	iTRAQ4plex@N-term; iTRAQ4plex(K)@11		-0.00285108	1532.85	511.958	1532.85	511.959	3	13	16.1.1.2068.3	39.4406	76999	39.2599			0.933456	3.2718	1.28304	2.72137	0.741093	3.0748									2097.62	44.53	1704.3	42.43	3371.69	57.41	2023.5	45.01
1	291.32	291.32	63.36	sp|Q02566|MYH6_MOUSE	Myosin-6 OS=Mus musculus GN=Myh6 PE=1 SV=2	0	99	DIDDLELTLAK	iTRAQ4plex@N-term; iTRAQ4plex(K)@11		-0.00723053	1532.85	511.956	1532.85	511.959	3	10	14.1.1.1747.8	39.782	3411	39.8033																	93.02	26.38	28.53	16.97	138.08	32.37	40.84	18.76
1	291.32	291.32	63.36	sp|Q02566|MYH6_MOUSE	Myosin-6 OS=Mus musculus GN=Myh6 PE=1 SV=2	0	99	DIDDLELTLAK	Formyl@N-term; iTRAQ4plex(K)@11		-0.00746846	1416.74	709.377	1416.75	709.381	2	11	18.1.1.2306.7	48.2719	4267	48.239																	0	0	0	0	0	0	0	0
1	291.32	291.32	63.36	sp|Q02566|MYH6_MOUSE	Myosin-6 OS=Mus musculus GN=Myh6 PE=1 SV=2	0	99	DLEEATLQHEATAAALR	iTRAQ4plex@N-term		0.0129199	1982.03	496.515	1982.02	496.512	4	13	4.1.1.1373.10	32.3281	15215	32.3972			0.905361	5.10737	1.34048	4.16791	0.885441	4.52793									879.59	28.83	693.15	27.15	1477.14	38.03	1013.78	31.67
1	291.32	291.32	63.36	sp|Q02566|MYH6_MOUSE	Myosin-6 OS=Mus musculus GN=Myh6 PE=1 SV=2	0	99	DLEEATLQHEATAAALR	iTRAQ4plex@N-term		-0.00205053	1982.02	661.68	1982.02	661.68	3	23	4.1.1.1375.25	32.4288	110949	32.3972			1.18133	3.69486	2.79092	2.88543	0.669934	3.90141									1467	37.32	1508.44	40.42	5129.29	69.84	1279.28	37.84
1	291.32	291.32	63.36	sp|Q02566|MYH6_MOUSE	Myosin-6 OS=Mus musculus GN=Myh6 PE=1 SV=2	0	99	DLEEATLQHEATAAALR	iTRAQ4plex@N-term		0.00420201	1982.02	661.682	1982.02	661.68	3	15	13.1.1.1598.11	34.9155	5070	35.0987																	6.22	5.48	11.19	7.75	42.93	14.32	17.37	9.49
1	291.32	291.32	63.36	sp|Q02566|MYH6_MOUSE	Myosin-6 OS=Mus musculus GN=Myh6 PE=1 SV=2	0	99	DLEEATLQHEATAAALR	iTRAQ4plex@N-term		0.00325738	1982.02	661.681	1982.02	661.68	3	19	14.1.1.1631.28	34.7941	9233	34.7592			2.19665	16.8469	2.90383	15.3043	1.47032	16.841									52.72	7.14	100.8	10.1	191.79	13.67	100.9	10.1
1	291.32	291.32	63.36	sp|Q02566|MYH6_MOUSE	Myosin-6 OS=Mus musculus GN=Myh6 PE=1 SV=2	0	99	DLEEATLQHEATAAALR	iTRAQ4plex@N-term		-0.000278271	1982.02	661.68	1982.02	661.68	3	26	15.1.1.1471.27	32.0484	812193	32.1007			1.08986	1.86139	6.12373	1.28547	0.439321	2.38277									6473.84	78.34	6141.24	86.86	49665.8	215.4	3702.09	75.99
1	291.32	291.32	63.36	sp|Q02566|MYH6_MOUSE	Myosin-6 OS=Mus musculus GN=Myh6 PE=1 SV=2	0	99	DLEEATLQHEATAAALR	iTRAQ4plex@N-term		0.0038777	1982.02	496.513	1982.02	496.512	4	21	15.1.1.1473.12	32.1197	111419	32.1007			1.06354	2.57917	3.03187	1.92573	0.740731	2.54846									3228.46	55.31	2988.65	57.62	12262.7	107.84	3112.86	58.73
1	291.32	291.32	63.36	sp|Q02566|MYH6_MOUSE	Myosin-6 OS=Mus musculus GN=Myh6 PE=1 SV=2	0	99	DLEEATLQHEATAAALR	iTRAQ4plex@N-term		0.00265699	1982.02	496.513	1982.02	496.512	4	21	15.1.1.1474.8	32.1587	109562	32.1007			0.817824	3.89223	1.54324	2.97018	0.505706	3.96555									1631.62	39.23	1161.46	35.55	3154.51	55.01	1074.04	33.87
1	291.32	291.32	63.36	sp|Q02566|MYH6_MOUSE	Myosin-6 OS=Mus musculus GN=Myh6 PE=1 SV=2	0	99	DLEEATLQHEATAAALR	iTRAQ4plex@N-term		-0.000278271	1982.02	661.68	1982.02	661.68	3	20	15.1.1.1477.24	32.3038	812193	32.1007			0.77922	3.83749	1.74808	2.80919	0.71273	3.44062									1749.49	40.61	1186.58	36.26	3831.36	60.62	1623.08	41.22
1	291.32	291.32	63.36	sp|Q02566|MYH6_MOUSE	Myosin-6 OS=Mus musculus GN=Myh6 PE=1 SV=2	0	99	DLEEATLQHEATAAALR	iTRAQ4plex@N-term; Deamidated(Q)@8		0.0170321	1983.02	992.517	1983	992.509	2	15	15.1.1.1477.31	32.3108	53851	32.1007			0.1991	19.751	0.302823	12.7772	0.433419	10.9017									220.89	14.35	38.28	7.14	83.8	9.22	124.62	10.91
1	291.32	291.32	63.36	sp|Q02566|MYH6_MOUSE	Myosin-6 OS=Mus musculus GN=Myh6 PE=1 SV=2	0	99	DLEEATLQHEATAAALR	iTRAQ4plex@N-term		0.00120649	1982.02	661.681	1982.02	661.68	3	23	16.1.1.1897.21	32.1043	319665	32.1196			0.919602	1.75004	4.45737	1.17881	0.365246	2.23566									8007.87	87	6409.77	87.94	44717.3	204.56	3807.2	74.39
1	291.32	291.32	63.36	sp|Q02566|MYH6_MOUSE	Myosin-6 OS=Mus musculus GN=Myh6 PE=1 SV=2	0	99	DLEEATLQHEATAAALR	iTRAQ4plex@N-term		0.0122021	1982.03	496.515	1982.02	496.512	4	19	16.1.1.1898.6	32.1322	16104	32.1196			0.898303	4.22703	1.18693	3.53484	0.813294	3.82746									1285.16	34.84	1004.86	32.59	1911	43.35	1360.53	36.76
1	291.32	291.32	63.36	sp|Q02566|MYH6_MOUSE	Myosin-6 OS=Mus musculus GN=Myh6 PE=1 SV=2	0	99	DLEEATLQHEATAAALR	Delta:H(4)C(2)@N-term; Deamidated(Q)@8		-0.00214429	1866.93	934.472	1866.93	934.473	2	15	16.1.1.2028.31	37.7471	8033	37.7523			1.66634	12.4338	1.24643	12.3253	1.54081	11.621									106.46	10.1	154.41	12.41	166.24	13.08	213.52	14.33
1	291.32	291.32	63.36	sp|Q02566|MYH6_MOUSE	Myosin-6 OS=Mus musculus GN=Myh6 PE=1 SV=2	0	99	DLEEATLQHEATAAALR	iTRAQ4plex@N-term		-0.000591212	1982.02	661.68	1982.02	661.68	3	13	3.1.1.1509.25	31.5729	9447	31.4977			2.85368	19.9258	3.24342	18.7328	1.47279	20.8585									34.74	5.83	86.29	9.27	141.16	11.75	66.6	8.25
1	291.32	291.32	63.36	sp|Q02566|MYH6_MOUSE	Myosin-6 OS=Mus musculus GN=Myh6 PE=1 SV=2	0	99	DLEEATLQHEATAAALR	iTRAQ4plex@N-term		0.00780758	1982.03	496.514	1982.02	496.512	4	14	16.1.1.1898.7	32.1332	13359	32.1196			1.07534	3.55558	2.0254	2.8358	1.09114	3.16683									1653.25	39.59	1547.42	40.67	4194.96	63.72	2348.14	48.66
1	291.32	291.32	63.36	sp|Q02566|MYH6_MOUSE	Myosin-6 OS=Mus musculus GN=Myh6 PE=1 SV=2	0	99	DLEEATLQHEATAAALR	Formyl@N-term		0.00723574	1865.92	933.967	1865.91	933.963	2	12	17.1.1.2164.31	37.938	10848	37.9432																	0	0.4	18.48	4.12	0	1.12	0	0
1	291.32	291.32	63.36	sp|Q02566|MYH6_MOUSE	Myosin-6 OS=Mus musculus GN=Myh6 PE=1 SV=2	0	99	DTQLQLDDAVHANDDLKENIAIVER	iTRAQ4plex@N-term; iTRAQ4plex(K)@17; Deamidated(N)@19	missed K-E@17	0.0592932	3123.65	781.92	3123.59	781.905	4	6	4.1.1.1947.25	57.2525	7074	57.1337																	88.97	38.01	116.86	44.98	193.69	56.68	82.59	38.01
1	291.32	291.32	63.36	sp|Q02566|MYH6_MOUSE	Myosin-6 OS=Mus musculus GN=Myh6 PE=1 SV=2	0	99	DTQLQLDDAVHANDDLKENIAIVER	iTRAQ4plex@N-term; Deamidated(Q)@5; Deamidated(N)@13; iTRAQ4plex(K)@17	missed K-E@17	-0.0236154	3124.55	782.146	3124.58	782.151	4	7	4.1.1.1995.18	59.324	6468	59.299																	71.78	34	65.66	34	98.75	41.84	198.51	56.54
1	291.32	291.32	63.36	sp|Q02566|MYH6_MOUSE	Myosin-6 OS=Mus musculus GN=Myh6 PE=1 SV=2	0	99	DTQLQLDDAVHANDDLKENIAIVER	iTRAQ4plex@N-term; iTRAQ4plex(K)@17	missed K-E@17	2.9986	3125.61	782.409	3122.61	781.659	4	10	4.1.1.2074.17	62.7481	888	62.7162																	28.37	14.7	32.18	16.73	119.56	30.2	41.74	18.76
1	291.32	291.32	63.36	sp|Q02566|MYH6_MOUSE	Myosin-6 OS=Mus musculus GN=Myh6 PE=1 SV=2	0	99	EAEFQK	iTRAQ4plex@N-term; iTRAQ4plex(K)@6		-0.00229116	1038.56	520.286	1038.56	520.287	2	10	2.1.1.1214.20	14.859	14169	14.9515			3.02344	32.3097	7.58317	28.5787	1.87045	32.9068									105.93	28.84	278.77	48.5	1006.35	87.45	257.91	47.67
1	291.32	291.32	63.36	sp|Q02566|MYH6_MOUSE	Myosin-6 OS=Mus musculus GN=Myh6 PE=1 SV=2	0	99	EALISQLTR	iTRAQ4plex@N-term		-0.00201057	1173.68	587.848	1173.68	587.849	2	15	4.1.1.1356.25	31.6086	81315	31.6199			0.582692	3.52796	1.92716	2.25102	0.619263	2.92886									2630.06	49.7	1333.92	39.74	6349.85	77.67	2120.04	47.44
1	291.32	291.32	63.36	sp|Q02566|MYH6_MOUSE	Myosin-6 OS=Mus musculus GN=Myh6 PE=1 SV=2	0	99	EALISQLTR	iTRAQ4plex@N-term		-0.000853468	1173.68	392.235	1173.68	392.235	3	10	14.1.1.1569.5	32.1137	10337	32.1019			0.405626	13.5451	1.12423	8.25539	0.789071	8.91662									238.23	14.93	84.11	10.1	335.53	18.03	244.69	15.52
1	291.32	291.32	63.36	sp|Q02566|MYH6_MOUSE	Myosin-6 OS=Mus musculus GN=Myh6 PE=1 SV=2	0	99	EALISQLTR	iTRAQ4plex@N-term		-0.0075182	1173.68	587.846	1173.68	587.849	2	12	14.1.1.1570.24	32.1756	12687	32.1019			0.381785	15.3309	1.45128	8.49325	0.429572	11.8902									201.98	13.75	67.12	9.22	367.23	18.65	112.94	11.01
1	291.32	291.32	63.36	sp|Q02566|MYH6_MOUSE	Myosin-6 OS=Mus musculus GN=Myh6 PE=1 SV=2	0	99	EALISQLTR	iTRAQ4plex@N-term		-0.000256956	1173.68	587.849	1173.68	587.849	2	16	15.1.1.1442.21	30.7993	280661	30.7717			0.362646	2.15789	3.36111	0.970402	0.337089	1.82245									12292.9	107.27	3880.26	76.58	51762.4	219.74	5393.88	86.3
1	291.32	291.32	63.36	sp|Q02566|MYH6_MOUSE	Myosin-6 OS=Mus musculus GN=Myh6 PE=1 SV=2	0	99	EALISQLTR	iTRAQ4plex@N-term		-0.0017978	1173.68	587.848	1173.68	587.849	2	16	16.1.1.1875.15	31.1544	519003	31.2616			0.203944	2.06215	1.78209	0.752995	0.248012	1.44269									23846.6	149.18	4233.15	83.18	53239.7	223.13	7698.45	100.08
1	291.32	291.32	63.36	sp|Q02566|MYH6_MOUSE	Myosin-6 OS=Mus musculus GN=Myh6 PE=1 SV=2	0	99	EALISQLTR	iTRAQ4plex@N-term		-0.00373404	1173.68	587.847	1173.68	587.849	2	9	14.1.1.1566.27	32.0066	14612	32.1019																	145.76	48.26	79.96	38.01	85.42	38.01	32.53	24.04
1	291.32	291.32	63.36	sp|Q02566|MYH6_MOUSE	Myosin-6 OS=Mus musculus GN=Myh6 PE=1 SV=2	0	99	EALISQLTR	iTRAQ4plex@N-term		-0.00367699	1173.68	587.847	1173.68	587.849	2	11	3.1.1.1490.17	30.7435	17712	30.7194			0.734234	9.09029	2.1391	6.26459	0.460469	9.25219									330.19	17.64	211.02	15.52	884.86	28.95	197.91	14.95
1	291.32	291.32	63.36	sp|Q02566|MYH6_MOUSE	Myosin-6 OS=Mus musculus GN=Myh6 PE=1 SV=2	0	99	EALISQLTR	iTRAQ4plex@N-term		0.00534651	1173.69	587.852	1173.68	587.849	2	11	13.1.1.1541.14	32.5921	6937	32.5602					2.13559	27.3709											138.81	32.37	101.35	30.07	371.38	53.22	122.44	32.25
1	291.32	291.32	63.36	sp|Q02566|MYH6_MOUSE	Myosin-6 OS=Mus musculus GN=Myh6 PE=1 SV=2	0	99	EALISQLTR	iTRAQ4plex@N-term		-0.0017978	1173.68	587.848	1173.68	587.849	2	14	16.1.1.1881.16	31.4121	519003	31.2616			0.719905	2.88054	2.16497	1.96581	0.671115	2.55109									3343.49	56.11	2095.08	49.05	9068.42	92.84	2920.79	56.12
1	291.32	291.32	63.36	sp|Q02566|MYH6_MOUSE	Myosin-6 OS=Mus musculus GN=Myh6 PE=1 SV=2	0	99	EALISQLTR	iTRAQ4plex@N-term		-0.00739613	1173.68	587.846	1173.68	587.849	2	8	14.1.1.1564.26	31.9198	12687	32.1019																	125.22	44.98	132.9	48.26	227.14	61.57	135.92	48.09
1	291.32	291.32	63.36	sp|Q02566|MYH6_MOUSE	Myosin-6 OS=Mus musculus GN=Myh6 PE=1 SV=2	0	99	EDQVMQQNPPKFDK	iTRAQ4plex@N-term; iTRAQ4plex(K)@11; iTRAQ4plex(K)@14	missed K-F@11	0.00353245	2135.11	534.784	2135.1	534.783	4	12	5.1.1.1081.20	24.1632	19617	24.2654			0.522352	9.21972	2.17125	5.47225	0.607044	7.32242									429.55	20.08	195.3	15.52	1168.43	33.24	339.42	19.13
1	291.32	291.32	63.36	sp|Q02566|MYH6_MOUSE	Myosin-6 OS=Mus musculus GN=Myh6 PE=1 SV=2	0	99	EFDISQQNSK	iTRAQ4plex@N-term; iTRAQ4plex(K)@10		0.000501078	1482.76	742.385	1482.76	742.385	2	18	16.1.1.1647.30	21.4106	88372	21.4598			0.275352	9.51316	4.61261	3.0424	0.713388	4.44833									1857.87	41.72	691.77	31.92	8967.27	91.67	1871.02	46.6
1	291.32	291.32	63.36	sp|Q02566|MYH6_MOUSE	Myosin-6 OS=Mus musculus GN=Myh6 PE=1 SV=2	0	99	EFDISQQNSK	iTRAQ4plex@N-term; iTRAQ4plex(K)@10		-0.00400578	1482.75	495.258	1482.76	495.259	3	12	4.1.1.1095.18	20.3595	37549	20.3778			100		100		100										1675.79	39.87	1660.02	41.73	3567.42	59.24	2910.88	53.58
1	291.32	291.32	63.36	sp|Q02566|MYH6_MOUSE	Myosin-6 OS=Mus musculus GN=Myh6 PE=1 SV=2	0	99	EGGKVTAETENGK	iTRAQ4plex@N-term; iTRAQ4plex(K)@4; Deamidated(N)@11; iTRAQ4plex(K)@13	missed K-V@4	0.00491352	1751.93	584.985	1751.93	584.983	3	16	4.1.1.905.27	12.2493	27990	12.2156			0.762888	4.23137	1.46049	3.18569	0.682035	3.79612									1448.45	36.95	961.81	32.47	2650.22	50.57	1285.92	36.15
1	291.32	291.32	63.36	sp|Q02566|MYH6_MOUSE	Myosin-6 OS=Mus musculus GN=Myh6 PE=1 SV=2	0	99	ELEEISER	iTRAQ4plex@N-term		-0.004018	1147.58	574.797	1147.58	574.799	2	13	4.1.1.1121.20	21.48	39822	21.4099			0.903424	4.48111	1.23999	3.72045	0.956673	3.90843									1140.94	32.83	897.18	30.82	1772.39	41.8	1420.79	37.58
1	291.32	291.32	63.36	sp|Q02566|MYH6_MOUSE	Myosin-6 OS=Mus musculus GN=Myh6 PE=1 SV=2	0	99	ELEEISER	iTRAQ4plex@N-term		-0.000902799	1147.58	574.799	1147.58	574.799	2	12	3.1.1.1265.24	21.122	16243	21.1342			1.29411	6.80182	1.95675	5.76294	0.88605	6.72694									405.67	19.65	456.95	21.82	994.46	31.05	467.88	21.84
1	291.32	291.32	63.36	sp|Q02566|MYH6_MOUSE	Myosin-6 OS=Mus musculus GN=Myh6 PE=1 SV=2	0	99	ELENELEAEQKR	iTRAQ4plex@N-term; iTRAQ4plex(K)@11	missed K-R@11	0.00466954	1774.94	888.475	1774.93	888.473	2	16	4.1.1.1148.31	22.652	41857	22.7002			0.922955	5.35886	1.59109	4.23834	0.344735	6.6071									793.5	27.39	637.46	26.13	1581.69	38.9	356.07	20.06
1	291.32	291.32	63.36	sp|Q02566|MYH6_MOUSE	Myosin-6 OS=Mus musculus GN=Myh6 PE=1 SV=2	0	99	ELENELEAEQKR	iTRAQ4plex@N-term; iTRAQ4plex(K)@11	missed K-R@11	0.00367789	1774.93	592.652	1774.93	592.651	3	14	4.1.1.1152.26	22.8188	254227	22.7002			0.847365	2.80431	2.05154	2.0552	0.53413	2.84149									3111.69	54.2	2295.05	50.44	7997.53	87.24	2163.45	48.57
1	291.32	291.32	63.36	sp|Q02566|MYH6_MOUSE	Myosin-6 OS=Mus musculus GN=Myh6 PE=1 SV=2	0	99	ELENELEAEQKR	iTRAQ4plex@N-term; Deamidated(N)@4; iTRAQ4plex(K)@11	missed K-R@11	-0.011346	1775.9	592.975	1775.91	592.979	3	14	4.1.1.1058.29	18.7835	22087	18.7478			2.02726	4.8518	2.77716	4.36181	1.56683	4.71646									654.37	25.12	1154.67	34.26	2276.69	47.15	1334.59	36.57
1	291.32	291.32	63.36	sp|Q02566|MYH6_MOUSE	Myosin-6 OS=Mus musculus GN=Myh6 PE=1 SV=2	0	99	ELTYQTEEDKK	iTRAQ4plex@N-term; iTRAQ4plex(K)@10; iTRAQ4plex(K)@11	missed K-K@10	0.0023871	1814.97	605.996	1814.96	605.995	3	15	5.1.1.955.28	18.7697	87970	18.5638			1.04221	21.44	4.77585	14.9026	0.0718828	161.461									717.23	26.06	630.93	26.04	1753.93	41.06	715.14	27.21
1	291.32	291.32	63.36	sp|Q02566|MYH6_MOUSE	Myosin-6 OS=Mus musculus GN=Myh6 PE=1 SV=2	0	99	ELTYQTEEDKK	iTRAQ4plex@N-term; iTRAQ4plex(K)@10; iTRAQ4plex(K)@11	missed K-K@10	0.002204	1814.96	605.996	1814.96	605.995	3	14	5.1.1.950.30	18.5576	95978	18.5638			0.470381	7.52013	0.280052	8.77695	0.01										1707.21	40.06	950.26	31.8	1090.62	32.91	466.21	21.98
1	291.32	291.32	63.36	sp|Q02566|MYH6_MOUSE	Myosin-6 OS=Mus musculus GN=Myh6 PE=1 SV=2	0	99	ELTYQTEEDKK	iTRAQ4plex@N-term; iTRAQ4plex(K)@10; iTRAQ4plex(K)@11	missed K-K@10	0.0023871	1814.97	605.996	1814.96	605.995	3	13	5.1.1.946.25	18.3847	87970	18.5638			2.1266	21.7053	7.94498	19.0008	0.378881	46.6861									792.51	27.44	833.48	29.75	2267.58	46.69	913.14	30.9
1	291.32	291.32	63.36	sp|Q02566|MYH6_MOUSE	Myosin-6 OS=Mus musculus GN=Myh6 PE=1 SV=2	0	99	ELTYQTEEDKK	iTRAQ4plex@N-term; iTRAQ4plex(K)@10; iTRAQ4plex(K)@11	missed K-K@10	0.000569301	1814.96	454.748	1814.96	454.748	4	12	5.1.1.949.19	18.5045	81836	18.5638			0.693335	2.35354	5.00451	1.3794	0.438677	2.49016									6159.78	76.14	3779.12	70.56	37458.5	187.04	3686.41	72.22
1	291.32	291.32	63.36	sp|Q02566|MYH6_MOUSE	Myosin-6 OS=Mus musculus GN=Myh6 PE=1 SV=2	0	99	ENPNANKGTLEDQIIQANPALEAFGNAK	iTRAQ4plex@N-term; Deamidated(N)@4; iTRAQ4plex(K)@7; iTRAQ4plex(K)@28	missed K-G@7	-0.00339497	3399.76	850.947	3399.76	850.948	4	12	15.1.1.1795.27	46.0297	10922	45.9096			1.72869	11.4714	2.00339	10.4057	0.246461	19.9792									124.06	10.91	186.67	13.75	311.37	17.32	39.8	7.14
1	291.32	291.32	63.36	sp|Q02566|MYH6_MOUSE	Myosin-6 OS=Mus musculus GN=Myh6 PE=1 SV=2	0	99	ENQSILITGESGAGK	iTRAQ4plex@N-term; iTRAQ4plex(K)@15		-0.0164218	1790.95	597.989	1790.96	597.995	3	17	16.1.1.1731.21	24.9946	740276	25.1385			0.888531	1.91298	2.13504	1.41715	0.782416	1.74637									6482.86	78.25	5013.77	74.41	17340.1	128.76	6602.49	83.33
1	291.32	291.32	63.36	sp|Q02566|MYH6_MOUSE	Myosin-6 OS=Mus musculus GN=Myh6 PE=1 SV=2	0	99	ENQSILITGESGAGK	iTRAQ4plex@N-term; iTRAQ4plex(K)@15		-0.00318137	1790.96	597.994	1790.96	597.995	3	13	3.1.1.1330.27	23.8995	25803	24.0376			1.32423	11.4043	2.1506	9.5648	0.392806	15.0344									142.83	11.66	164.63	13.11	384.82	19.18	73.03	9.22
1	291.32	291.32	63.36	sp|Q02566|MYH6_MOUSE	Myosin-6 OS=Mus musculus GN=Myh6 PE=1 SV=2	0	99	ENQSILITGESGAGK	iTRAQ4plex@N-term; iTRAQ4plex(K)@15		-0.000567591	1790.96	597.994	1790.96	597.995	3	13	14.1.1.1401.26	24.9827	15343	25.0782			1.04247	10.2229	1.05358	9.24272	0.878785	9.50795									199.52	13.75	181.04	13.67	263.35	16.22	228.23	14.95
1	291.32	291.32	63.36	sp|Q02566|MYH6_MOUSE	Myosin-6 OS=Mus musculus GN=Myh6 PE=1 SV=2	0	99	EQDTSAHLER	iTRAQ4plex@N-term		0.00207043	1328.65	665.33	1328.64	665.329	2	18	4.1.1.840.31	9.5132	431051	9.6043			1.0939	5.46311	3.49014	4.04104	0.801822	5.32587									713.05	26	678.93	27.62	3117.76	54.31	744.22	28.89
1	291.32	291.32	63.36	sp|Q02566|MYH6_MOUSE	Myosin-6 OS=Mus musculus GN=Myh6 PE=1 SV=2	0	99	EQDTSAHLER	iTRAQ4plex@N-term		-0.00344958	1328.64	665.328	1328.64	665.329	2	17	5.1.1.774.30	11.0905	69273	11.0967			0.756401	4.86737	2.72376	3.25846	0.415737	5.27395									1147.36	32.88	755.4	29.72	3915.14	60.72	620.9	27.49
1	291.32	291.32	63.36	sp|Q02566|MYH6_MOUSE	Myosin-6 OS=Mus musculus GN=Myh6 PE=1 SV=2	0	99	EQDTSAHLER	Glu->pyro-Glu@N-term		0.0248513	1166.56	584.285	1166.53	584.273	2	12	15.1.1.1001.26	12.0663	32263	11.9924			0.660253	12.7745	1.94625	8.59304	1.0228	9.68849									180.74	13.04	103.87	10.95	440.69	20.57	240.63	15.56
1	291.32	291.32	63.36	sp|Q02566|MYH6_MOUSE	Myosin-6 OS=Mus musculus GN=Myh6 PE=1 SV=2	0	99	EQDTSAHLER	iTRAQ4plex@N-term; Carbamidomethyl(H)@7		-0.000146397	1385.67	462.896	1385.67	462.896	3	14	4.1.1.836.15	9.3257	37340	9.3901			0.712817	6.29258	2.01391	4.33106	0.424345	6.52236									702.06	25.71	435.59	22.29	1771.31	40.96	387.79	20.93
1	291.32	291.32	63.36	sp|Q02566|MYH6_MOUSE	Myosin-6 OS=Mus musculus GN=Myh6 PE=1 SV=2	0	99	EQDTSAHLER	Formyl@N-term		0.00559977	1212.54	607.279	1212.54	607.276	2	10	16.1.1.1483.29	14.456	48571	14.5883																	219.39	59.18	107.95	44.98	207.57	59.18	193.16	56.54
1	291.32	291.32	63.36	sp|Q02566|MYH6_MOUSE	Myosin-6 OS=Mus musculus GN=Myh6 PE=1 SV=2	0	99	EQDTSAHLER	iTRAQ4plex@N-term		0.000786257	1328.64	443.889	1328.64	443.889	3	14	4.1.1.846.10	9.7486	1054467	9.6043			1.06316	5.2173	2.25934	4.06805	0.733209	5.15512									776.78	27.13	718.82	27.86	2198.66	45.86	741.36	28.11
1	291.32	291.32	63.36	sp|Q02566|MYH6_MOUSE	Myosin-6 OS=Mus musculus GN=Myh6 PE=1 SV=2	0	99	GKLSYTQQMEDLKR	iTRAQ4plex@N-term; iTRAQ4plex(K)@2; iTRAQ4plex(K)@13	missed K-L@2; missed K-R@13	0.00480614	2128.17	533.05	2128.17	533.049	4	12	6.1.1.1211.25	30.8873	16796	30.8985			1.00964	15.8435	3.18836	11.2227	0.01										663.44	25.06	579.47	24.88	1485.4	37.74	443.05	21.89
1	291.32	291.32	63.36	sp|Q02566|MYH6_MOUSE	Myosin-6 OS=Mus musculus GN=Myh6 PE=1 SV=2	0	99	GQSVQQVYYSIGALAK	iTRAQ4plex@N-term; Deamidated(Q)@5; Deamidated(Q)@6; iTRAQ4plex(K)@16		0.0464001	2001.11	668.045	2001.07	668.029	3	16	16.1.1.2094.10	40.5688	31224	40.4655			1.47185	4.06305	2.64525	3.40475	0.893771	4.1627									1073.73	32.02	1375.57	37.96	3558.29	58.46	1249.18	36.28
1	291.32	291.32	63.36	sp|Q02566|MYH6_MOUSE	Myosin-6 OS=Mus musculus GN=Myh6 PE=1 SV=2	0	99	GQSVQQVYYSIGALAK	Formyl@N-term; iTRAQ4plex(K)@16		-0.000170131	1882.99	942.503	1882.99	942.503	2	10	17.1.1.2412.23	48.6731	3988	48.6354																	0	0	0	2.19	67.37	22.27	0	3.28
1	291.32	291.32	63.36	sp|Q02566|MYH6_MOUSE	Myosin-6 OS=Mus musculus GN=Myh6 PE=1 SV=2	0	99	GQSVQQVYYSIGALAK	iTRAQ4plex@N-term; iTRAQ4plex(K)@16		6.72078e-05	1999.1	667.373	1999.1	667.373	3	17	15.1.1.1669.24	40.578	65668	40.8064			2.32547	205.725	13.199	185.074	2.2985	198.345									349.46	18.19	315.55	18.17	588.49	24.1	471.55	21.49
1	291.32	291.32	63.36	sp|Q02566|MYH6_MOUSE	Myosin-6 OS=Mus musculus GN=Myh6 PE=1 SV=2	0	99	GQSVQQVYYSIGALAK	iTRAQ4plex@N-term; iTRAQ4plex(K)@16		6.72078e-05	1999.1	667.373	1999.1	667.373	3	17	15.1.1.1675.21	40.8345	70138	40.7631			0.464482	23.0183	3.37293	9.94294	0.0623792	113.377									857.81	28.44	604.85	25.87	1979.01	43.52	745.31	27.91
1	291.32	291.32	63.36	sp|Q02566|MYH6_MOUSE	Myosin-6 OS=Mus musculus GN=Myh6 PE=1 SV=2	0	99	GQSVQQVYYSIGALAK	iTRAQ4plex@N-term; Deamidated(Q)@6; iTRAQ4plex(K)@16		0.0189361	2000.1	667.708	2000.08	667.701	3	20	16.1.1.2089.13	40.3559	73523	40.4655			0.755119	3.42424	3.41044	2.21406	0.965938	2.75284									2373.32	47.29	1559.9	43.44	10140.2	97.88	2984.07	56.68
1	291.32	291.32	63.36	sp|Q02566|MYH6_MOUSE	Myosin-6 OS=Mus musculus GN=Myh6 PE=1 SV=2	0	99	GQSVQQVYYSIGALAK	iTRAQ4plex@N-term; iTRAQ4plex(K)@16		-0.00537409	1999.09	1000.55	1999.1	1000.56	2	23	16.1.1.2090.30	40.416	33023	40.4655			0.01		2.37506	6.47128	0.217742	18.9036									764.13	26.74	252.1	18.19	1757.01	40.74	521.95	23.69
1	291.32	291.32	63.36	sp|Q02566|MYH6_MOUSE	Myosin-6 OS=Mus musculus GN=Myh6 PE=1 SV=2	0	99	GQSVQQVYYSIGALAK	iTRAQ4plex@N-term; iTRAQ4plex(K)@16		-0.00120362	1999.1	667.373	1999.1	667.373	3	19	16.1.1.2096.15	40.6597	143450	40.4655			0.377578	33.5157	5.22096	11.4513	0.853218	16.1062									1433.41	36.78	1068.6	34.34	3543.5	58.39	1802.69	42.74
1	291.32	291.32	63.36	sp|Q02566|MYH6_MOUSE	Myosin-6 OS=Mus musculus GN=Myh6 PE=1 SV=2	0	99	GQSVQQVYYSIGALAK	iTRAQ4plex@N-term; iTRAQ4plex(K)@16		-0.0204298	1999.08	667.366	1999.1	667.373	3	14	16.1.1.2108.12	41.1688	3629	41.1499			0.263491	50.2009	2.87696	13.7581	0.0818156	118.313									468.21	21	302.01	18.33	973.64	30.56	412.72	20.62
1	291.32	291.32	63.36	sp|Q02566|MYH6_MOUSE	Myosin-6 OS=Mus musculus GN=Myh6 PE=1 SV=2	0	99	GQSVQQVYYSIGALAK	iTRAQ4plex@N-term; iTRAQ4plex(K)@16		1.99798	2001.1	668.039	1999.1	667.373	3	14	4.1.1.1583.25	41.4516	18092	41.5501			1.11841	6.46646	2.37577	5.08781	1.05674	5.86678									491.32	21.59	478.29	22.69	1462.34	37.5	675.83	26.27
1	291.32	291.32	63.36	sp|Q02566|MYH6_MOUSE	Myosin-6 OS=Mus musculus GN=Myh6 PE=1 SV=2	0	99	GQSVQQVYYSIGALAK	iTRAQ4plex@N-term; iTRAQ4plex(K)@16		-0.00982051	1999.09	667.37	1999.1	667.373	3	11	15.1.1.1699.21	41.8725	7147	41.8878			0.01		0.342065	17.8804	0.178928	28.5379									410.52	19.6	129.27	12.37	306.65	17.38	265.12	16.11
1	291.32	291.32	63.36	sp|Q02566|MYH6_MOUSE	Myosin-6 OS=Mus musculus GN=Myh6 PE=1 SV=2	0	99	GSSFQTVSALHR	iTRAQ4plex@N-term		0.000468283	1432.76	478.592	1432.75	478.592	3	16	4.1.1.1092.13	20.2259	429814	20.1632			1.04314	2.378	1.83376	1.90908	0.709745	2.34991									3749.12	59.59	3404.06	60.21	8612.93	91.08	3463.66	59.95
1	291.32	291.32	63.36	sp|Q02566|MYH6_MOUSE	Myosin-6 OS=Mus musculus GN=Myh6 PE=1 SV=2	0	99	GSSFQTVSALHR	iTRAQ4plex@N-term		0.000468283	1432.76	478.592	1432.75	478.592	3	14	4.1.1.1095.16	20.3575	429814	20.1632			1.22225	3.34356	1.08391	3.14531	0.829169	3.3021									1705.83	40.26	1814.76	42.98	2316.37	48.16	1841.12	42.52
1	291.32	291.32	63.36	sp|Q02566|MYH6_MOUSE	Myosin-6 OS=Mus musculus GN=Myh6 PE=1 SV=2	0	99	GSSFQTVSALHR	iTRAQ4plex@N-term		-0.00758827	1432.75	478.59	1432.75	478.592	3	12	4.1.1.1100.13	20.5688	33697	20.6349			1.42176	4.56556	1.43877	4.20685	1.13581	4.36138									851.38	28.5	1053.6	32.71	1534.6	39.1	1258.73	35.19
1	291.32	291.32	63.36	sp|Q02566|MYH6_MOUSE	Myosin-6 OS=Mus musculus GN=Myh6 PE=1 SV=2	0	99	GTLEDQIIQANPALEAFGNAK	iTRAQ4plex@N-term; Deamidated(N)@11; iTRAQ4plex(K)@21		-0.0297828	2488.28	830.432	2488.31	830.442	3	13	4.1.1.1731.30	47.9081	5774	47.9144																	200.23	56.38	48.23	34	387.13	78.56	54.81	34
1	291.32	291.32	63.36	sp|Q02566|MYH6_MOUSE	Myosin-6 OS=Mus musculus GN=Myh6 PE=1 SV=2	0	99	GTLEDQIIQANPALEAFGNAK	iTRAQ4plex@N-term; iTRAQ4plex(K)@21		0.00416162	2487.33	830.116	2487.32	830.114	3	11	15.1.1.1827.28	47.4155	33514	47.3805																	107.25	41.64	117.58	44.98	132.13	48.08	177.7	53.76
1	291.32	291.32	63.36	sp|Q02566|MYH6_MOUSE	Myosin-6 OS=Mus musculus GN=Myh6 PE=1 SV=2	0	99	GTLEDQIIQANPALEAFGNAK	iTRAQ4plex@N-term; iTRAQ4plex(K)@21		-0.0420327	2487.28	622.827	2487.32	622.838	4	13	15.1.1.1831.18	47.5784	70155	47.5534			0.981737	4.22562	0.909569	3.89643	0.937082	3.79418									1207.08	33.79	1031.47	32.65	1375.47	37.28	1472.37	37.71
1	291.32	291.32	63.36	sp|Q02566|MYH6_MOUSE	Myosin-6 OS=Mus musculus GN=Myh6 PE=1 SV=2	0	99	GTLEDQIIQANPALEAFGNAK	iTRAQ4plex@N-term; iTRAQ4plex(K)@21		0.00452783	2487.33	830.116	2487.32	830.114	3	17	15.1.1.1832.27	47.6307	34120	47.3805																	53.84	29.44	49.54	29.44	68.23	34	51.8	29.45
1	291.32	291.32	63.36	sp|Q02566|MYH6_MOUSE	Myosin-6 OS=Mus musculus GN=Myh6 PE=1 SV=2	0	99	GTLEDQIIQANPALEAFGNAK	iTRAQ4plex@N-term; Deamidated(N)@11; Deamidated(N)@19; iTRAQ4plex(K)@21		0.0106545	2489.3	830.774	2489.29	830.77	3	18	16.1.1.2233.29	46.5734	5729	46.4938			0.918378	7.98811	0.822939	7.3713	0.488359	8.46878									351.29	18.22	280.81	17.06	362.17	18.97	223.31	14.95
1	291.32	291.32	63.36	sp|Q02566|MYH6_MOUSE	Myosin-6 OS=Mus musculus GN=Myh6 PE=1 SV=2	0	99	GTLEDQIIQANPALEAFGNAK	iTRAQ4plex@N-term; Deamidated(N)@11; Oxidation(P)@12; Deamidated(N)@19; iTRAQ4plex(K)@21		0.0472158	2505.33	627.34	2505.28	627.328	4	16	16.1.1.2249.11	47.2432	6622	47.2684			1.0004	5.13285	1.55891	4.19144	0.654206	5.12177									820.9	27.88	714.81	27.51	1603.21	39.38	699.05	26.8
1	291.32	291.32	63.36	sp|Q02566|MYH6_MOUSE	Myosin-6 OS=Mus musculus GN=Myh6 PE=1 SV=2	0	99	GTLEDQIIQANPALEAFGNAK	iTRAQ4plex@N-term; Deamidated(Q)@6; Deamidated(Q)@9; Deamidated(N)@11; Deamidated(N)@19; iTRAQ4plex(K)@21		-0.0331075	2491.22	831.415	2491.26	831.426	3	14	16.1.1.2248.24	47.214	7056	47.2262			0.667707	5.74923	1.16833	4.31905	0.496843	5.42668									857.84	28.41	498.56	23.43	1255.6	34.81	554.79	23.85
1	291.32	291.32	63.36	sp|Q02566|MYH6_MOUSE	Myosin-6 OS=Mus musculus GN=Myh6 PE=1 SV=2	0	99	GTLEDQIIQANPALEAFGNAK	iTRAQ4plex@N-term; iTRAQ4plex(K)@21		-0.00795645	2487.31	1244.66	2487.32	1244.67	2	16	16.1.1.2249.31	47.2632	7075	47.2684																	73.03	34	7.14	17	201.2	56.68	63.76	34
1	291.32	291.32	63.36	sp|Q02566|MYH6_MOUSE	Myosin-6 OS=Mus musculus GN=Myh6 PE=1 SV=2	0	99	GTLEDQIIQANPALEAFGNAK	iTRAQ4plex@N-term; iTRAQ4plex(K)@21		0.000216951	2487.32	830.114	2487.32	830.114	3	19	16.1.1.2243.28	47.0027	69110	47.1408			1.17357	6.56732	1.929	5.42438	1.06156	6.04824									459.23	20.88	469.1	22.23	1109.79	32.83	634.57	25.31
1	291.32	291.32	63.36	sp|Q02566|MYH6_MOUSE	Myosin-6 OS=Mus musculus GN=Myh6 PE=1 SV=2	0	99	GTLEDQIIQANPALEAFGNAK	iTRAQ4plex@N-term; iTRAQ4plex(K)@21		0.00247051	2487.32	622.838	2487.32	622.838	4	15	16.1.1.2245.7	47.0683	33742	47.1408			1.11746	3.07795	1.77267	2.54219	0.920812	2.88863									2144.3	45.1	2085.66	46.87	4762.03	68	2570.16	50.89
1	291.32	291.32	63.36	sp|Q02566|MYH6_MOUSE	Myosin-6 OS=Mus musculus GN=Myh6 PE=1 SV=2	0	99	GTLEDQIIQANPALEAFGNAK	iTRAQ4plex@N-term; iTRAQ4plex(K)@21		0.000583164	2487.32	830.115	2487.32	830.114	3	17	16.1.1.2246.27	47.1316	59725	47.1408			0.993892	5.32291	0.712759	5.26759	0.618507	5.36725									751.35	26.66	649.99	25.79	670.91	26.12	604.91	24.36
1	291.32	291.32	63.36	sp|Q02566|MYH6_MOUSE	Myosin-6 OS=Mus musculus GN=Myh6 PE=1 SV=2	0	99	GTLEDQIIQANPALEAFGNAK	iTRAQ4plex@N-term; Deamidated(N)@19; iTRAQ4plex(K)@21		0.00113272	2488.31	830.443	2488.31	830.442	3	16	16.1.1.2269.25	48.1228	11460	47.917			1.30455	8.19477	1.51199	7.30545	1.13132	7.66261									276.31	16.22	313.75	17.94	523.39	22.76	406.9	20.04
1	291.32	291.32	63.36	sp|Q02566|MYH6_MOUSE	Myosin-6 OS=Mus musculus GN=Myh6 PE=1 SV=2	0	99	GTLEDQIIQANPALEAFGNAK	iTRAQ4plex@N-term; iTRAQ4plex(K)@21		-4.04337e-05	2487.32	622.838	2487.32	622.838	4	11	15.1.1.1825.13	47.3142	50947	47.5102			1.03679	7.3957	1.51534	6.14132	0.640126	7.51861									386.42	19.13	348.72	19.16	733.58	26.66	321.98	18.22
1	291.32	291.32	63.36	sp|Q02566|MYH6_MOUSE	Myosin-6 OS=Mus musculus GN=Myh6 PE=1 SV=2	0	99	HADSVAELGEQIDNLQR	iTRAQ4plex@N-term		0.000286008	2038.02	680.347	2038.02	680.347	3	18	4.1.1.1442.28	35.3339	36006	35.2986			0.696421	6.19939	1.29404	4.63491	0.91812	4.95739									718.21	26	435.36	21.91	1164.34	33.7	858.33	29.07
1	291.32	291.32	63.36	sp|Q02566|MYH6_MOUSE	Myosin-6 OS=Mus musculus GN=Myh6 PE=1 SV=2	0	99	HADSVAELGEQIDNLQR	iTRAQ4plex@N-term		0.00266635	2038.02	680.348	2038.02	680.347	3	21	4.1.1.1448.29	35.5949	65460	35.5589			0.389276	8.49666	1.90449	4.47943	0.989378	5.07913									665.76	24.96	225.58	17.2	1588.46	38.94	857.4	29.38
1	291.32	291.32	63.36	sp|Q02566|MYH6_MOUSE	Myosin-6 OS=Mus musculus GN=Myh6 PE=1 SV=2	0	99	HADSVAELGEQIDNLQR	iTRAQ4plex@N-term		0.00321566	2038.02	680.348	2038.02	680.347	3	19	4.1.1.1460.26	36.1119	30902	36.1221			0.829603	5.40593	0.806195	4.85956	0.69398	4.97794									819.35	27.8	591.65	24.9	827.54	28.79	740.15	26.96
1	291.32	291.32	63.36	sp|Q02566|MYH6_MOUSE	Myosin-6 OS=Mus musculus GN=Myh6 PE=1 SV=2	0	99	HADSVAELGEQIDNLQR	No iTRAQ4plex@N-term		0.0215327	1893.94	632.321	1893.92	632.313	3	14	4.1.1.1469.22	36.4981	24978	36.4255			0.659014	6.28781	1.13278	4.75631	1.13479	4.69384									724.11	26.1	415.36	21.4	1027.61	31.89	1069.61	32.16
1	291.32	291.32	63.36	sp|Q02566|MYH6_MOUSE	Myosin-6 OS=Mus musculus GN=Myh6 PE=1 SV=2	0	99	HADSVAELGEQIDNLQR	iTRAQ4plex@N-term		-1.00475	2037.02	510.261	2038.02	510.512	4	13	4.1.1.1450.11	35.6635	24614	35.6454			0.639039	5.24571	0.713159	4.43631	0.667063	4.43716									1046.55	31.37	582.12	25.06	935.03	30.58	908.72	29.73
1	291.32	291.32	63.36	sp|Q02566|MYH6_MOUSE	Myosin-6 OS=Mus musculus GN=Myh6 PE=1 SV=2	0	99	IASEAQK	iTRAQ4plex@N-term; iTRAQ4plex(K)@7		0.00045696	1033.6	517.808	1033.6	517.808	2	12	11.1.1.1309.8	12.7634	10139	12.8114			0.01		3.53834	11.6115	0.711424	16.8146									250.03	15.3	84.57	10.77	763.94	26.87	272.22	16.92
1	291.32	291.32	63.36	sp|Q02566|MYH6_MOUSE	Myosin-6 OS=Mus musculus GN=Myh6 PE=1 SV=2	0	99	IASEAQK	iTRAQ4plex@N-term; iTRAQ4plex(K)@7		0.0004364	1033.6	517.808	1033.6	517.808	2	12	10.1.1.1343.5	12.3943	4482	12.3996			0.0574516	230.977	3.02788	17.68	0.343418	37.8263									184.77	18.6	66.34	13.27	524.07	31.43	142.08	17.61
1	291.32	291.32	63.36	sp|Q02566|MYH6_MOUSE	Myosin-6 OS=Mus musculus GN=Myh6 PE=1 SV=2	0	99	IASEAQK	iTRAQ4plex@N-term; iTRAQ4plex(K)@7		-0.00050591	1033.6	517.808	1033.6	517.808	2	12	9.1.1.1272.9	12.4963	14634	12.5441			0.129445	39.5401	2.16756	7.29721	0.01										476.56	21.12	163.87	14.56	1081.42	31.89	190.88	15
1	291.32	291.32	63.36	sp|Q02566|MYH6_MOUSE	Myosin-6 OS=Mus musculus GN=Myh6 PE=1 SV=2	0	99	IASEAQK	iTRAQ4plex@N-term; iTRAQ4plex(K)@7		0.000159743	1033.6	517.808	1033.6	517.808	2	12	8.1.1.1211.7	12.3434	12539	12.3963			0.0854657	128.492	2.39791	15.7066	0.10915	78.6192									312.08	29.6	102.42	20.2	763.26	46.41	159.72	23.37
1	291.32	291.32	63.36	sp|Q02566|MYH6_MOUSE	Myosin-6 OS=Mus musculus GN=Myh6 PE=1 SV=2	0	99	IASEAQK	iTRAQ4plex@N-term; iTRAQ4plex(K)@7		0.000812193	1033.6	517.808	1033.6	517.808	2	12	13.1.1.1052.17	11.9932	41794	12.0932			0.482932	20.555	3.11942	9.44655	0.01										606.92	23.92	405.44	21.33	1485	37.59	423.78	21.47
1	291.32	291.32	63.36	sp|Q02566|MYH6_MOUSE	Myosin-6 OS=Mus musculus GN=Myh6 PE=1 SV=2	0	99	IASEAQK	iTRAQ4plex@N-term; iTRAQ4plex(K)@7		0.00114972	1033.6	517.808	1033.6	517.808	2	10	12.1.1.1137.14	12.4573	12744	12.377					1.15109	67.2056											103.01	22.02	64.73	18.71	137.04	25.79	63.57	18.03
1	291.32	291.32	63.36	sp|Q02566|MYH6_MOUSE	Myosin-6 OS=Mus musculus GN=Myh6 PE=1 SV=2	0	99	IASEAQK	iTRAQ4plex@N-term; iTRAQ4plex(K)@7		-0.000204392	1033.6	517.808	1033.6	517.808	2	12	2.1.1.1132.8	11.3836	14303	11.4312			0.734891	16.5247	4.94384	9.67752	0.378616	20.869									319.99	17.38	234.89	16.61	1335.14	35.47	263.58	17.46
1	291.32	291.32	63.36	sp|Q02566|MYH6_MOUSE	Myosin-6 OS=Mus musculus GN=Myh6 PE=1 SV=2	0	99	IASEAQK	iTRAQ4plex@N-term; iTRAQ4plex(K)@7		0.00240867	1033.6	517.809	1033.6	517.808	2	12	15.1.1.987.16	11.4659	686032	11.5287			0.217572	3.14852	3.60622	0.992135	0.37796	1.80791									11881.3	105.29	2362.84	66.95	53137.3	222.47	5979.5	90.42
1	291.32	291.32	63.36	sp|Q02566|MYH6_MOUSE	Myosin-6 OS=Mus musculus GN=Myh6 PE=1 SV=2	0	99	IASEAQK	iTRAQ4plex@N-term; iTRAQ4plex(K)@7		0.00114972	1033.6	517.808	1033.6	517.808	2	12	12.1.1.1133.11	12.2801	12744	12.377			0.207626	98.3556	2.37956	25.527	0.01										243.05	33.76	109.1	25.69	561.23	51.48	120.75	26.18
1	291.32	291.32	63.36	sp|Q02566|MYH6_MOUSE	Myosin-6 OS=Mus musculus GN=Myh6 PE=1 SV=2	0	99	IEDEQALALQLQK	iTRAQ4plex@N-term; iTRAQ4plex(K)@13		-0.0379121	1785.97	596.331	1786.01	596.343	3	12	17.1.1.2100.16	35.1623	17335	35.1393			0.337405	13.6107	0.922504	7.95577	0.4626	9.68329									279.18	16.16	81.99	10.1	322.65	17.61	168.11	13.05
1	291.32	291.32	63.36	sp|Q02566|MYH6_MOUSE	Myosin-6 OS=Mus musculus GN=Myh6 PE=1 SV=2	0	99	IEDEQALALQLQK	iTRAQ4plex@N-term; iTRAQ4plex(K)@13		-0.00169909	1786.01	596.343	1786.01	596.343	3	17	15.1.1.1539.13	34.9635	107758	34.8999			0.0220355	217.149	2.15803	5.87324	0.107139	36.2128									2010.67	43.47	1043.36	34.57	3723.49	59.74	1652.29	41.49
1	291.32	291.32	63.36	sp|Q02566|MYH6_MOUSE	Myosin-6 OS=Mus musculus GN=Myh6 PE=1 SV=2	0	99	IEDEQALALQLQK	iTRAQ4plex@N-term; iTRAQ4plex(K)@13		0.00190581	1786.01	596.344	1786.01	596.343	3	16	16.1.1.1962.15	34.8944	105675	34.9586			0.317384	12.1249	2.39173	4.22124	0.01										2787.29	51.21	1624.64	42.91	5843.76	74.59	1695.8	42.87
1	291.32	291.32	63.36	sp|Q02566|MYH6_MOUSE	Myosin-6 OS=Mus musculus GN=Myh6 PE=1 SV=2	0	99	IEDEQALALQLQK	iTRAQ4plex@N-term; iTRAQ4plex(K)@13		0.00190581	1786.01	596.344	1786.01	596.343	3	16	16.1.1.1968.13	35.1497	104270	34.9586			0.307797	19.8065	2.18212	6.56159	0.01										1814.53	41.34	1155.09	35.69	3316.16	56.44	1314.23	36.95
1	291.32	291.32	63.36	sp|Q02566|MYH6_MOUSE	Myosin-6 OS=Mus musculus GN=Myh6 PE=1 SV=2	0	99	IEELEEELEAER	Formyl@N-term		-0.00131642	1515.69	758.854	1515.69	758.854	2	10	17.1.1.2524.13	53.5042	11760	53.6531																	0	0.2	9.15	8.49	18.12	12	18.58	12
1	291.32	291.32	63.36	sp|Q02566|MYH6_MOUSE	Myosin-6 OS=Mus musculus GN=Myh6 PE=1 SV=2	0	99	IEELEEELEAER	Formyl@N-term		-0.00131642	1515.69	758.854	1515.69	758.854	2	8	17.1.1.2530.15	53.7676	11095	53.6099																	9.51	8.49	8.21	8.49	28.34	14.7	8.35	8.49
1	291.32	291.32	63.36	sp|Q02566|MYH6_MOUSE	Myosin-6 OS=Mus musculus GN=Myh6 PE=1 SV=2	0	99	IEELEEELEAER	iTRAQ4plex@N-term		0.00926511	1631.81	816.913	1631.8	816.908	2	20	16.1.1.2123.26	41.8273	450436	41.7944			0.541378	0.961762	1.38122	0.637646	0.716463	0.790486									36777.1	185.86	17330.2	141.81	63638.4	247.45	34298.5	208.48
1	291.32	291.32	63.36	sp|Q02566|MYH6_MOUSE	Myosin-6 OS=Mus musculus GN=Myh6 PE=1 SV=2	0	99	IEELEEELEAER	iTRAQ4plex@N-term		0.0125087	1631.81	816.914	1631.8	816.908	2	10	4.1.1.1605.30	42.4156	31086	42.3784			1.08863	7.65117	0.75439	7.6305	0.376481	9.34541									344.96	18.08	326.87	18.22	326.02	18.08	169.05	13.08
1	291.32	291.32	63.36	sp|Q02566|MYH6_MOUSE	Myosin-6 OS=Mus musculus GN=Myh6 PE=1 SV=2	0	99	IEELEEELEAER	iTRAQ4plex@N-term		0.031875	1631.83	544.952	1631.8	544.941	3	13	16.1.1.2128.4	42.0213	235421	41.7515			0.792003	3.2598	0.952939	2.75908	0.93885	2.72384									2337.76	46.95	1611.58	41.38	2790.9	52.8	2856.93	52.57
1	291.32	291.32	63.36	sp|Q02566|MYH6_MOUSE	Myosin-6 OS=Mus musculus GN=Myh6 PE=1 SV=2	0	99	IEELEEELEAER	No iTRAQ4plex@N-term		0.00954174	1487.71	744.862	1487.7	744.857	2	13	16.1.1.1918.26	33.0108	24370	32.9781			0.761554	8.3883	1.05405	6.81489	0.8785	7.0233									363.98	18.52	241.27	16.09	480.64	21.79	416.22	20.15
1	291.32	291.32	63.36	sp|Q02566|MYH6_MOUSE	Myosin-6 OS=Mus musculus GN=Myh6 PE=1 SV=2	0	99	IEELEEELEAER	No iTRAQ4plex@N-term		-0.046938	1487.65	744.833	1487.7	744.857	2	12	19.1.1.2345.4	56.5487	7626	56.5108			1.99033	22.1835	1.15976	23.1212	0.69297	25.7836									31.13	5.48	53.93	7.28	45.23	6.78	28.08	5.29
1	291.32	291.32	63.36	sp|Q02566|MYH6_MOUSE	Myosin-6 OS=Mus musculus GN=Myh6 PE=1 SV=2	0	99	IHFGATGK	iTRAQ4plex@N-term; iTRAQ4plex(K)@8		0.000420175	1117.65	373.557	1117.65	373.557	3	12	5.1.1.995.2	20.4619	135244	20.7898			0.300464	4.74172	1.24012	2.40252	0.40906	3.31691									2676.01	50	699.85	30.5	4157.47	62.79	1424.88	39.05
1	291.32	291.32	63.36	sp|Q02566|MYH6_MOUSE	Myosin-6 OS=Mus musculus GN=Myh6 PE=1 SV=2	0	99	ILNPAAIPEGQFIDSR	No iTRAQ4plex@N-term		-0.0103143	1739.91	580.977	1739.92	580.981	3	11	15.1.1.1615.10	38.2313	17083	38.2145			0.862037	9.76425	0.62212	9.62198	0.615941	9.39764									243.64	15.17	182.81	13.75	189.89	13.93	195.34	13.75
1	291.32	291.32	63.36	sp|Q02566|MYH6_MOUSE	Myosin-6 OS=Mus musculus GN=Myh6 PE=1 SV=2	0	99	ILNPAAIPEGQFIDSR	No iTRAQ4plex@N-term		-0.00564898	1739.92	870.965	1739.92	870.968	2	11	15.1.1.1616.30	38.2945	23469	38.2575			2.30627	28.7385			2.38531	26.9003									17.54	4.12	35.21	5.83	13.87	4.12	54.46	7.14
1	291.32	291.32	63.36	sp|Q02566|MYH6_MOUSE	Myosin-6 OS=Mus musculus GN=Myh6 PE=1 SV=2	0	99	ILNPAAIPEGQFIDSR	iTRAQ4plex@N-term		-1.00546	1883.02	628.68	1884.02	629.015	3	17	15.1.1.1678.16	40.9593	135469	40.8497			1.77545	5.0459	2.77819	4.40047	0.89353	5.41428									638.61	24.76	986.89	31.87	2222.68	46.26	742.76	28.07
1	291.32	291.32	63.36	sp|Q02566|MYH6_MOUSE	Myosin-6 OS=Mus musculus GN=Myh6 PE=1 SV=2	0	99	ILNPAAIPEGQFIDSR	iTRAQ4plex@N-term		1.01695	1885.04	943.527	1884.02	943.019	2	16	16.1.1.2094.27	40.5858	29558	40.8952			0.601774	8.51533	1.44302	5.85236	0.772724	6.72347									429.98	20.1	225.22	16.03	777.32	27.37	432.49	20.9
1	291.32	291.32	63.36	sp|Q02566|MYH6_MOUSE	Myosin-6 OS=Mus musculus GN=Myh6 PE=1 SV=2	0	99	ILNPAAIPEGQFIDSR	iTRAQ4plex@N-term		-0.00405433	1884.02	943.017	1884.02	943.019	2	17	16.1.1.2105.29	41.0574	106208	40.8952			0.732261	3.5675	1.87031	2.51588	0.464555	3.61498									2128.97	44.78	1356.94	39.1	4988.42	68.86	1287.39	37.85
1	291.32	291.32	63.36	sp|Q02566|MYH6_MOUSE	Myosin-6 OS=Mus musculus GN=Myh6 PE=1 SV=2	0	99	ILNPAAIPEGQFIDSR	iTRAQ4plex@N-term		0.00652361	1884.03	629.017	1884.02	629.015	3	14	3.1.1.1715.19	40.4437	5813	40.4057																	47.14	18.97	59.87	22.09	97.65	27.57	33.04	16.73
1	291.32	291.32	63.36	sp|Q02566|MYH6_MOUSE	Myosin-6 OS=Mus musculus GN=Myh6 PE=1 SV=2	0	99	ILNPAAIPEGQFIDSR	No iTRAQ4plex@N-term		-0.00110931	1739.92	870.967	1739.92	870.968	2	13	16.1.1.2049.29	38.6489	76112	38.5271			0.574967	9.89862	0.502504	9.02322	0.701363	7.92841									316.25	17.23	158.27	13.08	199.09	14.32	288.72	16.63
1	291.32	291.32	63.36	sp|Q02566|MYH6_MOUSE	Myosin-6 OS=Mus musculus GN=Myh6 PE=1 SV=2	0	99	ILNPAAIPEGQFIDSR	No iTRAQ4plex@N-term		0.000666836	1739.92	580.981	1739.92	580.981	3	12	16.1.1.2043.10	38.372	50611	38.5271			0.930685	5.85538	0.695135	5.72704	0.749735	5.47861									646.43	24.72	523.66	23.22	562.95	24	630.86	24.75
1	291.32	291.32	63.36	sp|Q02566|MYH6_MOUSE	Myosin-6 OS=Mus musculus GN=Myh6 PE=1 SV=2	0	99	ILNPAAIPEGQFIDSR	No iTRAQ4plex@N-term		-0.000347524	1739.92	870.967	1739.92	870.968	2	11	17.1.1.2183.31	38.763	11050	38.7682																	0	0.78	36.37	5.83	14.64	4.12	36.03	5.83
1	291.32	291.32	63.36	sp|Q02566|MYH6_MOUSE	Myosin-6 OS=Mus musculus GN=Myh6 PE=1 SV=2	0	99	ILNPAAIPEGQFIDSR	iTRAQ4plex@N-term; Deamidated(Q)@11		0.00330852	1885.01	629.344	1885.01	629.343	3	12	16.1.1.2093.15	40.5305	9890	40.5087			1.64498	5.6921	1.82232	5.19383	0.784732	6.17902									513.77	22.18	735.62	27.29	1172.93	33.87	524.8	23.2
1	291.32	291.32	63.36	sp|Q02566|MYH6_MOUSE	Myosin-6 OS=Mus musculus GN=Myh6 PE=1 SV=2	0	99	INATLETK	iTRAQ4plex@N-term; iTRAQ4plex(K)@8		-0.000647513	1176.7	589.355	1176.7	589.355	2	14	16.1.1.1644.18	21.2705	116547	21.2887			0.315136	1.23214	1.29422	0.635126	0.686688	0.783076									37831.3	188.16	10377.1	116.98	61339.2	242.28	33815.4	204.53
1	291.32	291.32	63.36	sp|Q02566|MYH6_MOUSE	Myosin-6 OS=Mus musculus GN=Myh6 PE=1 SV=2	0	99	INATLETK	iTRAQ4plex@N-term; iTRAQ4plex(K)@8		-0.00110183	1176.69	589.355	1176.7	589.355	2	14	15.1.1.1186.27	19.8828	226214	19.8497			0.220498	1.53889	1.37304	0.632927	0.337718	1.00567									36982.8	185.86	7097.9	103.24	63615.4	244.76	16257.6	141.62
1	291.32	291.32	63.36	sp|Q02566|MYH6_MOUSE	Myosin-6 OS=Mus musculus GN=Myh6 PE=1 SV=2	0	99	INATLETK	iTRAQ4plex@N-term; Deamidated(N)@2; iTRAQ4plex(K)@8		-0.00101622	1177.68	589.847	1177.68	589.847	2	14	16.1.1.1660.18	21.9554	119297	21.9736			0.577931	2.56449	5.35059	1.36523	0.599051	2.13098									5786.16	73.72	2910.66	64.78	38785.7	190.24	4511.88	77.07
1	291.32	291.32	63.36	sp|Q02566|MYH6_MOUSE	Myosin-6 OS=Mus musculus GN=Myh6 PE=1 SV=2	0	99	INATLETK	iTRAQ4plex@N-term; Deamidated(N)@2; iTRAQ4plex(K)@8		-0.0124591	1177.67	589.841	1177.68	589.847	2	14	15.1.1.1209.25	20.8603	71497	20.9143			0.663215	3.42311	2.22607	2.24754	0.58115	3.06514									2534.6	48.83	1463.15	41.4	7068.5	81.82	1917.35	45.71
1	291.32	291.32	63.36	sp|Q02566|MYH6_MOUSE	Myosin-6 OS=Mus musculus GN=Myh6 PE=1 SV=2	0	99	INATLETK	No iTRAQ4plex@N-term; iTRAQ4plex(K)@8		0.00129547	1032.59	517.305	1032.59	517.304	2	11	15.1.1.1083.18	15.5147	104999	15.575			1.40502	4.76007	4.00232	3.74172	0.98948	4.70556									815.98	27.89	997.9	33.06	4091.39	62.29	1050.97	33.99
1	291.32	291.32	63.36	sp|Q02566|MYH6_MOUSE	Myosin-6 OS=Mus musculus GN=Myh6 PE=1 SV=2	0	99	INATLETK	iTRAQ4plex@N-term; Deamidated(N)@2; iTRAQ4plex(K)@8		-0.00101622	1177.68	589.847	1177.68	589.847	2	12	16.1.1.1658.23	21.8748	119297	21.9736			1.82726	3.91325	2.23902	3.54497	1.53214	3.73589									1043.92	31.67	1660.32	41.04	2928.22	53.7	2081.94	45.39
1	291.32	291.32	63.36	sp|Q02566|MYH6_MOUSE	Myosin-6 OS=Mus musculus GN=Myh6 PE=1 SV=2	0	99	KAPGVMDNPLVMHQLR	iTRAQ4plex@N-term; iTRAQ4plex(K)@1	missed K-A@1	0.0127731	2093.16	524.298	2093.15	524.294	4	17	5.1.1.1934.2	60.5514	3939	60.5144			0.408313	93.8769	2.02987	39.3014	0.01										60.46	7.55	41.47	6.71	103.69	10	43.67	6.71
1	291.32	291.32	63.36	sp|Q02566|MYH6_MOUSE	Myosin-6 OS=Mus musculus GN=Myh6 PE=1 SV=2	0	99	KAPGVMDNPLVMHQLR	iTRAQ4plex@N-term; iTRAQ4plex(K)@1	missed K-A@1	-0.0023637	2093.15	524.294	2093.15	524.294	4	16	5.1.1.1946.5	61.0591	4365	61.0704					1.2707	61.5906	0.01										74.42	14.49	42.75	11.87	103.21	17.32	52.37	12.61
1	291.32	291.32	63.36	sp|Q02566|MYH6_MOUSE	Myosin-6 OS=Mus musculus GN=Myh6 PE=1 SV=2	0	99	KAPGVMDNPLVMHQLR	iTRAQ4plex@N-term; iTRAQ4plex(K)@1	missed K-A@1	-0.0052934	2093.14	524.293	2093.15	524.294	4	17	5.1.1.1952.6	61.2764	4004	61.2917																	36.09	11.83	73.24	17.09	107.94	20.49	27.18	10.95
1	291.32	291.32	63.36	sp|Q02566|MYH6_MOUSE	Myosin-6 OS=Mus musculus GN=Myh6 PE=1 SV=2	0	99	KAPGVMDNPLVMHQLR	iTRAQ4plex@N-term; iTRAQ4plex(K)@1	missed K-A@1	-0.00651411	2093.14	524.293	2093.15	524.294	4	18	5.1.1.1958.3	61.4985	4075	61.5137			0.01		1.52841	29.0175	0.0746673	220.383									66.15	7.87	27	5.66	104.42	10	46.9	6.93
1	291.32	291.32	63.36	sp|Q02566|MYH6_MOUSE	Myosin-6 OS=Mus musculus GN=Myh6 PE=1 SV=2	0	99	KAPGVMDNPLVMHQLR	iTRAQ4plex@N-term; iTRAQ4plex(K)@1	missed K-A@1	-0.00773481	2093.14	524.292	2093.15	524.294	4	18	5.1.1.1964.4	61.7589	3794	61.729			0.277056	97.7387	0.878486	40.3676	0.01										78.75	12.17	41.77	9.59	92.18	13.34	33.33	8.37
1	291.32	291.32	63.36	sp|Q02566|MYH6_MOUSE	Myosin-6 OS=Mus musculus GN=Myh6 PE=1 SV=2	0	99	KAPGVMDNPLVMHQLR	iTRAQ4plex@N-term; iTRAQ4plex(K)@1	missed K-A@1	-0.00651411	2093.14	524.293	2093.15	524.294	4	14	5.1.1.1909.6	59.8951	1570	59.7287																	34.19	9.8	11.68	6.71	71.98	14.39	44.17	11.49
1	291.32	291.32	63.36	sp|Q02566|MYH6_MOUSE	Myosin-6 OS=Mus musculus GN=Myh6 PE=1 SV=2	0	99	KAPGVMDNPLVMHQLR	iTRAQ4plex@N-term; iTRAQ4plex(K)@1	missed K-A@1	0.000321855	2093.15	524.294	2093.15	524.294	4	14	5.1.1.1940.4	60.7955	4163	60.8556					1.55915	60.9132											55.12	12.49	39.15	11.22	86.16	15.78	27.19	9.33
1	291.32	291.32	63.36	sp|Q02566|MYH6_MOUSE	Myosin-6 OS=Mus musculus GN=Myh6 PE=1 SV=2	0	99	KAPGVMDNPLVMHQLR	iTRAQ4plex@N-term; iTRAQ4plex(K)@1; Deamidated(N)@8	missed K-A@1	0.0380384	2094.17	524.55	2094.13	524.54	4	14	5.1.1.1983.6	62.5481	817	62.5533																	24.87	8.49	44.98	11.62	66.3	13.96	29.18	9.49
1	291.32	291.32	63.36	sp|Q02566|MYH6_MOUSE	Myosin-6 OS=Mus musculus GN=Myh6 PE=1 SV=2	0	99	KAPGVMDNPLVMHQLR	iTRAQ4plex@N-term; iTRAQ4plex(K)@1	missed K-A@1	0.00544883	2093.15	524.296	2093.15	524.294	4	12	5.1.1.1917.3	60.2234	2331	60.2017					2.63756	67.3958	0.881781	87.782									42.63	8.94	19.44	6.78	83.01	12.65	53.27	10.3
1	291.32	291.32	63.36	sp|Q02566|MYH6_MOUSE	Myosin-6 OS=Mus musculus GN=Myh6 PE=1 SV=2	0	99	KLAEQELIETSER	iTRAQ4plex@N-term; iTRAQ4plex(K)@1	missed K-L@1	-0.00151211	1833.01	612.01	1833.01	612.01	3	17	4.1.1.1208.25	25.231	651034	25.3717			0.638864	4.40161	0.566516	4.00551	0.601201	3.83489									1477.3	37.27	821.49	29.63	1048.48	32.62	1156.09	33.39
1	291.32	291.32	63.36	sp|Q02566|MYH6_MOUSE	Myosin-6 OS=Mus musculus GN=Myh6 PE=1 SV=2	0	99	KLAEQELIETSER	iTRAQ4plex@N-term; iTRAQ4plex(K)@1	missed K-L@1	-0.00187831	1833.01	612.01	1833.01	612.01	3	21	4.1.1.1209.22	25.2712	651034	25.3717			0.571637	2.42472	5.79992	1.26592	0.463085	2.25278									6659.58	79.08	3313.54	70.05	48389.2	212.3	4014.31	76.85
1	291.32	291.32	63.36	sp|Q02566|MYH6_MOUSE	Myosin-6 OS=Mus musculus GN=Myh6 PE=1 SV=2	0	99	KLAEQELIETSER	iTRAQ4plex@N-term; iTRAQ4plex(K)@1	missed K-L@1	0.00306712	1833.01	612.011	1833.01	612.01	3	17	5.1.1.1213.11	29.8458	19549	30.1054			0.534074	17.0648	1.36554	11.2715	0.687919	13.229									590.43	52.63	274.47	39.94	1010.07	69.68	528.7	51.68
1	291.32	291.32	63.36	sp|Q02566|MYH6_MOUSE	Myosin-6 OS=Mus musculus GN=Myh6 PE=1 SV=2	0	99	KLAEQELIETSER	iTRAQ4plex@N-term; iTRAQ4plex(K)@1	missed K-L@1	0.0311045	1833.04	459.267	1833.01	459.259	4	11	5.1.1.1216.7	29.9559	7094	29.9374			0.930366	5.86572	1.13732	5.01081	0.744425	5.50415									651.64	24.82	527.7	23.54	928.47	30.23	631.44	25.09
1	291.32	291.32	63.36	sp|Q02566|MYH6_MOUSE	Myosin-6 OS=Mus musculus GN=Myh6 PE=1 SV=2	0	99	KLAEQELIETSER	iTRAQ4plex@N-term; iTRAQ4plex(K)@1	missed K-L@1	-0.0110321	1833	612.006	1833.01	612.01	3	17	5.1.1.1219.28	30.0972	44362	30.1478			0.513823	6.12242	1.61562	3.82894	0.708605	4.62477									961.68	30.03	430.1	22.65	1946.47	43.13	887.03	30.26
1	291.32	291.32	63.36	sp|Q02566|MYH6_MOUSE	Myosin-6 OS=Mus musculus GN=Myh6 PE=1 SV=2	0	99	KLAEQELIETSER	iTRAQ4plex@N-term; iTRAQ4plex(K)@1	missed K-L@1	1.98794	1835	612.673	1833.01	612.01	3	17	5.1.1.1225.29	30.3533	24033	30.275			1.83458	6.22544	2.64535	5.50738	1.16746	6.28794									413.14	19.92	659.72	25.98	1369.18	36.44	627.83	25.34
1	291.32	291.32	63.36	sp|Q02566|MYH6_MOUSE	Myosin-6 OS=Mus musculus GN=Myh6 PE=1 SV=2	0	99	KLAEQELIETSER	iTRAQ4plex@N-term; iTRAQ4plex(K)@1	missed K-L@1	-0.00920101	1833	612.007	1833.01	612.01	3	9	5.1.1.1233.26	30.6944	23929	30.6616																	144.4	48.08	93.11	41.64	243.02	63.87	248.79	64.01
1	291.32	291.32	63.36	sp|Q02566|MYH6_MOUSE	Myosin-6 OS=Mus musculus GN=Myh6 PE=1 SV=2	0	99	KLAEQELIETSER	iTRAQ4plex@N-term; iTRAQ4plex(K)@1	missed K-L@1	0.00325114	1833.01	612.011	1833.01	612.01	3	10	6.1.1.1133.29	27.5676	16795	27.4451			0.577554	7.45039	0.823051	5.78195	0.485227	6.68917									564.4	23.02	283.73	17.69	581.96	23.85	356.48	18.9
1	291.32	291.32	63.36	sp|Q02566|MYH6_MOUSE	Myosin-6 OS=Mus musculus GN=Myh6 PE=1 SV=2	0	99	KLAEQELIETSER	iTRAQ4plex@N-term; iTRAQ4plex(K)@1	missed K-L@1	0.00997208	1833.02	459.262	1833.01	459.259	4	14	4.1.1.1216.9	25.5604	139891	25.415			0.871684	3.34073	1.37887	2.6706	0.615257	3.24284									2109.79	44.63	1600.75	41.39	3644.53	59.41	1689.66	41.53
1	291.32	291.32	63.36	sp|Q02566|MYH6_MOUSE	Myosin-6 OS=Mus musculus GN=Myh6 PE=1 SV=2	0	99	KLAEQELIETSER	iTRAQ4plex@N-term; iTRAQ4plex(K)@1	missed K-L@1	0.000450691	1833.01	459.26	1833.01	459.259	4	14	4.1.1.1210.12	25.3044	150823	25.415			0.798469	3.06497	1.1852	2.45546	0.521419	3.04181									2647.16	49.96	1839.77	44.43	3930.53	61.74	1796.68	42.86
1	291.32	291.32	63.36	sp|Q02566|MYH6_MOUSE	Myosin-6 OS=Mus musculus GN=Myh6 PE=1 SV=2	0	99	KLAEQELIETSER	iTRAQ4plex@N-term; iTRAQ4plex(K)@1	missed K-L@1	0.953023	1833.96	612.328	1833.01	612.01	3	15	5.1.1.1232.27	30.6524	11414	30.5754			0.735352	6.39202	0.92234	5.31579	0.997671	5.12881									640.19	24.56	409.76	20.95	739.74	27.22	831.38	28.3
1	291.32	291.32	63.36	sp|Q02566|MYH6_MOUSE	Myosin-6 OS=Mus musculus GN=Myh6 PE=1 SV=2	0	99	KLEDECSELKK	iTRAQ4plex@N-term; iTRAQ4plex(K)@1; Carbamidomethyl(C)@6; iTRAQ4plex(K)@10; iTRAQ4plex(K)@11	missed K-L@1; missed K-K@10	-0.00135849	1954.09	652.37	1954.09	652.37	3	16	6.1.1.1000.30	21.8776	49394	21.8838			0.691414	3.62986	2.19988	2.42993	0.619486	3.23486									2176.33	45.25	1309.75	38.97	5997.95	75.43	1754.93	43.49
1	291.32	291.32	63.36	sp|Q02566|MYH6_MOUSE	Myosin-6 OS=Mus musculus GN=Myh6 PE=1 SV=2	0	99	KLEDECSELKK	iTRAQ4plex@N-term; iTRAQ4plex(K)@1; Carbamidomethyl(C)@6; iTRAQ4plex(K)@10; iTRAQ4plex(K)@11	missed K-L@1; missed K-K@10	0.00300234	1954.09	489.53	1954.09	489.53	4	14	6.1.1.1001.29	21.9194	74546	21.8838			0.777164	2.28628	2.62796	1.55621	0.468835	2.37417									5075.72	69.17	3433.49	63.03	16710.7	125.57	3097.57	60.22
1	291.32	291.32	63.36	sp|Q02566|MYH6_MOUSE	Myosin-6 OS=Mus musculus GN=Myh6 PE=1 SV=2	0	99	KLEDECSELKK	iTRAQ4plex@N-term; iTRAQ4plex(K)@1; Carbamidomethyl(C)@6; iTRAQ4plex(K)@10; iTRAQ4plex(K)@11	missed K-L@1; missed K-K@10	-1.00066	1953.09	489.279	1954.09	489.53	4	14	6.1.1.988.20	21.3546	62621	21.5438			0.720384	3.81155	1.61368	2.74949	0.587029	3.51014									1872.25	41.99	1173.96	36.18	3784.95	60.2	1430.63	38.63
1	291.32	291.32	63.36	sp|Q02566|MYH6_MOUSE	Myosin-6 OS=Mus musculus GN=Myh6 PE=1 SV=2	0	99	KLEGDLK	iTRAQ4plex@N-term; iTRAQ4plex(K)@1; iTRAQ4plex(K)@7	missed K-L@1	0.000438332	1233.77	617.89	1233.77	617.89	2	12	5.1.1.965.29	19.1992	85279	18.9925			1.18132	3.28585	2.62962	2.58682	0.46744	3.93891									1850.11	41.92	1902.35	45.27	6094.95	76.07	1125.71	36.27
1	291.32	291.32	63.36	sp|Q02566|MYH6_MOUSE	Myosin-6 OS=Mus musculus GN=Myh6 PE=1 SV=2	0	99	KLEGDLK	iTRAQ4plex@N-term; iTRAQ4plex(K)@1; iTRAQ4plex(K)@7	missed K-L@1	-0.00168322	1233.76	412.262	1233.77	412.263	3	12	5.1.1.967.12	19.2681	140215	19.0352			0.834745	1.40701	3.35245	0.949149	0.488331	1.49467									12961	110.6	9417.14	105.35	54435.4	226.23	8238.68	101.1
1	291.32	291.32	63.36	sp|Q02566|MYH6_MOUSE	Myosin-6 OS=Mus musculus GN=Myh6 PE=1 SV=2	0	99	KMEGDLNEMEIQLSQANR	iTRAQ4plex@N-term; iTRAQ4plex(K)@1	missed K-M@1	0.00890697	2393.2	798.741	2393.19	798.738	3	15	4.1.1.1548.30	39.9342	21326	39.9404			0.537669	45.0331	0.01		0.449089	42.6919									617.03	24.15	489.01	22.49	584.07	24.43	717.53	26.25
1	291.32	291.32	63.36	sp|Q02566|MYH6_MOUSE	Myosin-6 OS=Mus musculus GN=Myh6 PE=1 SV=2	0	99	KMEGDLNEMEIQLSQANR	iTRAQ4plex@N-term; iTRAQ4plex(K)@1	missed K-M@1	0.000603068	2393.19	599.306	2393.19	599.305	4	11	4.1.1.1512.21	38.3617	33759	38.4204			0.492296	3.59618	0.133303	7.97328	0.01										8044.88	86.99	4716.41	70.46	4461.9	67.33	3250.14	56.64
1	291.32	291.32	63.36	sp|Q02566|MYH6_MOUSE	Myosin-6 OS=Mus musculus GN=Myh6 PE=1 SV=2	0	99	KMESDLTQLQTEVEEAVQECR	iTRAQ4plex@N-term; iTRAQ4plex(K)@1; Carbamidomethyl(C)@20	missed K-M@1	-1.00258	2809.36	703.348	2810.37	703.599	4	11	4.1.1.1893.19	54.9071	8803	54.8808																	89.75	38.01	80.53	38.01	177.18	53.92	65.01	34
1	291.32	291.32	63.36	sp|Q02566|MYH6_MOUSE	Myosin-6 OS=Mus musculus GN=Myh6 PE=1 SV=2	0	99	KMESDLTQLQTEVEEAVQECR	iTRAQ4plex@N-term; iTRAQ4plex(K)@1; Carbamidomethyl(C)@20	missed K-M@1	0.0059485	2810.37	703.601	2810.37	703.599	4	17	4.1.1.1898.18	55.1228	16200	55.2277			0.323882	51.0268	0.695941	25.3642	0.01										252.65	15.43	163.09	13.19	279.74	16.58	172.27	13.13
1	291.32	291.32	63.36	sp|Q02566|MYH6_MOUSE	Myosin-6 OS=Mus musculus GN=Myh6 PE=1 SV=2	0	99	KMESDLTQLQTEVEEAVQECR	iTRAQ4plex@N-term; iTRAQ4plex(K)@1; Carbamidomethyl(C)@20	missed K-M@1	-0.00674186	2810.36	937.794	2810.37	937.796	3	15	4.1.1.1901.31	55.2657	7738	55.1844																	0	1.12	51.87	29.44	102.69	41.64	105.29	41.64
1	291.32	291.32	63.36	sp|Q02566|MYH6_MOUSE	Myosin-6 OS=Mus musculus GN=Myh6 PE=1 SV=2	0	99	KMESDLTQLQTEVEEAVQECR	iTRAQ4plex@N-term; iTRAQ4plex(K)@1; Carbamidomethyl(C)@20	missed K-M@1	0.0118078	2810.38	703.602	2810.37	703.599	4	18	4.1.1.1903.22	55.3433	18685	55.3575			0.131368	134.603	1.36661	22.0929	0.01										254.96	15.49	157.08	13.08	358.8	18.68	204.13	14.33
1	291.32	291.32	63.36	sp|Q02566|MYH6_MOUSE	Myosin-6 OS=Mus musculus GN=Myh6 PE=1 SV=2	0	99	KMESDLTQLQTEVEEAVQECR	iTRAQ4plex@N-term; iTRAQ4plex(K)@1; Carbamidomethyl(C)@20	missed K-M@1	0.0105871	2810.38	703.602	2810.37	703.599	4	17	4.1.1.1906.18	55.4693	16979	55.3575			0.305432	47.5981	0.171965	62.846	0.01										144.67	11.66	79.45	9.22	101.5	10.1	86.93	9.22
1	291.32	291.32	63.36	sp|Q02566|MYH6_MOUSE	Myosin-6 OS=Mus musculus GN=Myh6 PE=1 SV=2	0	99	KMESDLTQLQTEVEEAVQECR	iTRAQ4plex@N-term; iTRAQ4plex(K)@1; Carbamidomethyl(C)@20	missed K-M@1	2.01141	2812.38	938.467	2810.37	937.796	3	14	4.1.1.1910.31	55.6555	4227	55.6174																	17.58	17	33.39	24.04	70.89	34	14.9	17
1	291.32	291.32	63.36	sp|Q02566|MYH6_MOUSE	Myosin-6 OS=Mus musculus GN=Myh6 PE=1 SV=2	0	99	KMESDLTQLQTEVEEAVQECR	iTRAQ4plex@N-term; iTRAQ4plex(K)@1; Carbamidomethyl(C)@20	missed K-M@1	0.008634	2810.38	703.601	2810.37	703.599	4	15	4.1.1.1912.19	55.7299	17490	55.7471			0.365304	35.1119	0.270352	36.6371	0.01										217.92	14.32	127.74	11.66	170.52	13.04	121.38	10.96
1	291.32	291.32	63.36	sp|Q02566|MYH6_MOUSE	Myosin-6 OS=Mus musculus GN=Myh6 PE=1 SV=2	0	99	KMESDLTQLQTEVEEAVQECR	iTRAQ4plex@N-term; iTRAQ4plex(K)@1; Deamidated(Q)@8; Carbamidomethyl(C)@20	missed K-M@1	0.000919728	2811.35	703.845	2811.35	703.845	4	11	4.1.1.1918.24	55.9951	8956	55.9638																	126.4	44.98	78.2	38.01	174.06	53.92	138.57	48.09
1	291.32	291.32	63.36	sp|Q02566|MYH6_MOUSE	Myosin-6 OS=Mus musculus GN=Myh6 PE=1 SV=2	0	99	KMESDLTQLQTEVEEAVQECR	iTRAQ4plex@N-term; iTRAQ4plex(K)@1; Deamidated(Q)@10; Carbamidomethyl(C)@20	missed K-M@1	0.0094645	2811.36	703.847	2811.35	703.845	4	11	4.1.1.1894.23	54.9544	10386	55.011			0.809349	11.6913	1.37304	9.09291	0.246743	15.8991									181.3	13.08	127.72	11.75	311.86	17.26	58.23	8.25
1	291.32	291.32	63.36	sp|Q02566|MYH6_MOUSE	Myosin-6 OS=Mus musculus GN=Myh6 PE=1 SV=2	0	99	KVQHELDEAEER	iTRAQ4plex@N-term; iTRAQ4plex(K)@1	missed K-V@1	0.00454024	1769.92	590.981	1769.92	590.979	3	16	6.1.1.1041.29	23.6126	33990	23.6631			0.908856	6.94445	2.0851	5.20621	0.686925	6.63912									483.63	21.38	382.59	20.49	1263.34	34.74	432.44	21.42
1	291.32	291.32	63.36	sp|Q02566|MYH6_MOUSE	Myosin-6 OS=Mus musculus GN=Myh6 PE=1 SV=2	0	99	KVQHELDEAEER	iTRAQ4plex@N-term; iTRAQ4plex(K)@1	missed K-V@1	0.00838547	1769.92	590.982	1769.92	590.979	3	15	6.1.1.1058.29	24.3337	26925	24.2554			1.56523	7.17139	2.42856	6.1801	0.988812	7.26635									333.56	17.86	454.44	21.68	1014.85	31.32	429.33	21.09
1	291.32	291.32	63.36	sp|Q02566|MYH6_MOUSE	Myosin-6 OS=Mus musculus GN=Myh6 PE=1 SV=2	0	99	KVQHELDEAEER	iTRAQ4plex@N-term; iTRAQ4plex(K)@1	missed K-V@1	-0.00343799	1769.91	443.485	1769.92	443.486	4	13	6.1.1.1056.19	24.2382	17294	24.2129			0.517858	5.55444	1.05042	3.85369	0.519306	4.65195									1125.79	32.5	507.45	24.08	1481.49	37.82	761	27.76
1	291.32	291.32	63.36	sp|Q02566|MYH6_MOUSE	Myosin-6 OS=Mus musculus GN=Myh6 PE=1 SV=2	0	99	KVQHELDEAEER	iTRAQ4plex@N-term; iTRAQ4plex(K)@1	missed K-V@1	0.00472335	1769.92	590.981	1769.92	590.979	3	12	6.1.1.1035.26	23.3517	21272	23.4476			0.618493	8.27515	1.19336	6.00479	0.670047	6.89433									440.48	20.35	237.13	16.28	658.53	25.26	384.18	19.66
1	291.32	291.32	63.36	sp|Q02566|MYH6_MOUSE	Myosin-6 OS=Mus musculus GN=Myh6 PE=1 SV=2	0	99	KVQHELDEAEERADIAESQVNK	iTRAQ4plex@N-term; iTRAQ4plex(K)@1; iTRAQ4plex(K)@22	missed K-V@1; missed R-A@12	0.0134252	2969.56	743.396	2969.54	743.393	4	12	6.1.1.1694.6	51.7564	10328	51.7616			0.719159	24.4359	1.43491	18.052	0.586337	22.4973									135.95	19.6	85.1	16.79	244.39	26.55	103.76	17.92
1	291.32	291.32	63.36	sp|Q02566|MYH6_MOUSE	Myosin-6 OS=Mus musculus GN=Myh6 PE=1 SV=2	0	99	KVQHELDEAEERADIAESQVNK	iTRAQ4plex@N-term; iTRAQ4plex(K)@1; iTRAQ4plex(K)@22	missed K-V@1; missed R-A@12	-0.00683859	2969.54	743.391	2969.54	743.393	4	13	6.1.1.1702.8	52.1017	5454	52.0638			1.11806	19.5263	1.59142	16.4268	0.452479	22.8799									159.19	21.28	154.92	22.05	317.38	30.3	93.76	17.41
1	291.32	291.32	63.36	sp|Q02566|MYH6_MOUSE	Myosin-6 OS=Mus musculus GN=Myh6 PE=1 SV=2	0	99	KVQHELDEAEERADIAESQVNK	iTRAQ4plex@N-term; iTRAQ4plex(K)@1; iTRAQ4plex(K)@22	missed K-V@1; missed R-A@12	-0.00537373	2969.54	743.391	2969.54	743.393	4	14	6.1.1.1709.10	52.4037	7926	52.3657			0.621281	24.2712	1.10869	17.9315	0.438994	23.2599									203.21	27.64	109.89	22.09	282.25	32.98	116.12	21.91
1	291.32	291.32	63.36	sp|Q02566|MYH6_MOUSE	Myosin-6 OS=Mus musculus GN=Myh6 PE=1 SV=2	0	99	KVQHELDEAEERADIAESQVNK	iTRAQ4plex@N-term; iTRAQ4plex(K)@1; iTRAQ4plex(K)@22	missed K-V@1; missed R-A@12	0.0034154	2969.55	743.394	2969.54	743.393	4	17	6.1.1.1715.6	52.6625	9774	52.6245			0.796859	18.1802	1.45352	13.9053	0.427013	19.4466									228	25.4	158.14	22.72	415.18	34.55	126.73	20.2
1	291.32	291.32	63.36	sp|Q02566|MYH6_MOUSE	Myosin-6 OS=Mus musculus GN=Myh6 PE=1 SV=2	0	99	KVQHELDEAEERADIAESQVNK	iTRAQ4plex@N-term; iTRAQ4plex(K)@1; iTRAQ4plex(K)@22	missed K-V@1; missed R-A@12	0.0153784	2969.56	743.397	2969.54	743.393	4	14	6.1.1.1721.12	52.9214	11703	52.8834			1.03253	25.9334	2.69852	19.4842	0.346005	34.0918									161.55	27.66	145.19	28.28	546.15	50.79	72.76	21.45
1	291.32	291.32	63.36	sp|Q02566|MYH6_MOUSE	Myosin-6 OS=Mus musculus GN=Myh6 PE=1 SV=2	0	99	KVQHELDEAEERADIAESQVNK	iTRAQ4plex@N-term; iTRAQ4plex(K)@1; iTRAQ4plex(K)@22	missed K-V@1; missed R-A@12	0.000146679	2969.54	594.916	2969.54	594.916	5	10	6.1.1.1721.10	52.9154	14134	52.8834			0.897322	7.74193	1.68455	6.00682	0.772253	7.10209									388.52	19.16	303.45	18.11	819.93	28.12	390.55	19.96
1	291.32	291.32	63.36	sp|Q02566|MYH6_MOUSE	Myosin-6 OS=Mus musculus GN=Myh6 PE=1 SV=2	0	99	LAEKDEEMEQAK	iTRAQ4plex@N-term; iTRAQ4plex(K)@4; iTRAQ4plex(K)@12	missed K-D@4	-0.00551252	1851.96	618.326	1851.96	618.328	3	12	5.1.1.1008.28	21.0386	15795	21.0901			0.939837	5.44424	1.83969	4.21971	0.626737	5.40653									764.7	26.89	625.56	26	1762.44	41.11	623.85	25.62
1	291.32	291.32	63.36	sp|Q02566|MYH6_MOUSE	Myosin-6 OS=Mus musculus GN=Myh6 PE=1 SV=2	0	99	LAEQELIETSER	iTRAQ4plex@N-term		1.02079	1561.83	781.923	1560.81	781.413	2	12	14.1.1.1528.26	30.3806	2698	30.3436																	37.42	16.73	11.52	11.66	138.28	32.12	12.72	12
1	291.32	291.32	63.36	sp|Q02566|MYH6_MOUSE	Myosin-6 OS=Mus musculus GN=Myh6 PE=1 SV=2	0	99	LAEQELIETSER	iTRAQ4plex@N-term		0.00571503	1560.82	781.416	1560.81	781.413	2	17	15.1.1.1414.31	29.6156	53408	29.6634			1.0033	5.04686	1.92921	3.96438	0.648859	5.07713									854.66	28.44	746.36	28.32	2065.63	44.51	721.85	27.68
1	291.32	291.32	63.36	sp|Q02566|MYH6_MOUSE	Myosin-6 OS=Mus musculus GN=Myh6 PE=1 SV=2	0	99	LAEQELIETSER	iTRAQ4plex@N-term; Deamidated(Q)@4		0.0287922	1561.82	521.615	1561.8	521.606	3	13	15.1.1.1415.12	29.6392	12876	29.6208			0.654403	5.27348	0.860827	4.25368	0.543373	4.78688									1022.98	31.02	582.69	25.14	1103.22	32.91	723.55	26.8
1	291.32	291.32	63.36	sp|Q02566|MYH6_MOUSE	Myosin-6 OS=Mus musculus GN=Myh6 PE=1 SV=2	0	99	LAEQELIETSER	iTRAQ4plex@N-term		-0.00155471	1560.81	781.412	1560.81	781.413	2	19	16.1.1.1855.30	30.3151	173510	30.2787			0.48202	3.25522	6.30329	1.5229	0.310835	3.44601									4549.73	65.31	1908.87	55.77	35927.9	182.72	1840.85	57.67
1	291.32	291.32	63.36	sp|Q02566|MYH6_MOUSE	Myosin-6 OS=Mus musculus GN=Myh6 PE=1 SV=2	0	99	LAEQELIETSER	Formyl@N-term		0.0296735	1444.73	723.374	1444.7	723.36	2	12	20.1.1.2125.5	39.9668	5466	39.972																	0	0.05	2.17	2	0	0.23	2.17	2
1	291.32	291.32	63.36	sp|Q02566|MYH6_MOUSE	Myosin-6 OS=Mus musculus GN=Myh6 PE=1 SV=2	0	99	LAEQELIETSER	iTRAQ4plex@N-term		0.00943408	1560.82	521.281	1560.81	521.278	3	13	3.1.1.1459.19	29.4069	10426	29.554			0.204587	21.0191	0.776875	9.73589	0.31385	13.0985									201.6	13.71	35.9	7.14	196.21	13.67	82.36	9.22
1	291.32	291.32	63.36	sp|Q02566|MYH6_MOUSE	Myosin-6 OS=Mus musculus GN=Myh6 PE=1 SV=2	0	99	LAEQELIETSER	iTRAQ4plex@N-term		0.0109172	1560.82	521.282	1560.81	521.278	3	8	14.1.1.1533.20	30.5815	3822	30.5125																	72.2	34	45.96	29.44	142.96	48.08	29.77	24.04
1	291.32	291.32	63.36	sp|Q02566|MYH6_MOUSE	Myosin-6 OS=Mus musculus GN=Myh6 PE=1 SV=2	0	99	LAEQELIETSER	Formyl@N-term		-0.00792418	1444.7	723.356	1444.7	723.36	2	13	19.1.1.1954.11	39.7141	8545	39.6329																	18.87	9.49	23.38	10.95	42.4	14.49	36.93	13.42
1	291.32	291.32	63.36	sp|Q02566|MYH6_MOUSE	Myosin-6 OS=Mus musculus GN=Myh6 PE=1 SV=2	0	99	LAEQELIETSER	iTRAQ4plex@N-term		-0.0171121	1560.79	781.404	1560.81	781.413	2	9	13.1.1.1502.26	30.9334	1352	30.9386																	37.35	16.73	14.69	12	74.1	23.66	15.85	12
1	291.32	291.32	63.36	sp|Q02566|MYH6_MOUSE	Myosin-6 OS=Mus musculus GN=Myh6 PE=1 SV=2	0	99	LASADIETYLLEK	iTRAQ4plex@N-term; iTRAQ4plex(K)@13		0.00323315	1752.98	877.496	1752.98	877.495	2	10	15.1.1.1756.31	44.3448	9125	44.3067			0.981338	15.803	2.5952	11.7491	0.997094	13.9472									89.83	9.22	76.73	9.22	292.06	16.7	116.59	11.01
1	291.32	291.32	63.36	sp|Q02566|MYH6_MOUSE	Myosin-6 OS=Mus musculus GN=Myh6 PE=1 SV=2	0	99	LASADIETYLLEK	iTRAQ4plex@N-term; iTRAQ4plex(K)@13		1.01084	1753.99	585.669	1752.98	585.332	3	14	16.1.1.2201.8	45.1666	5670	45.2816			0.51708	5.62962	0.845795	4.13408	0.440894	4.99235									1085.29	31.91	488.46	23.45	1149.98	33.42	622.85	25.13
1	291.32	291.32	63.36	sp|Q02566|MYH6_MOUSE	Myosin-6 OS=Mus musculus GN=Myh6 PE=1 SV=2	0	99	LASADIETYLLEK	iTRAQ4plex@N-term; iTRAQ4plex(K)@13		0.00658967	1752.98	585.335	1752.98	585.332	3	14	17.1.1.2312.15	44.3204	6227	44.2983			2.20296	11.9142	3.04266	10.7611	0.935761	13.2257									105.43	10.1	202.16	14.32	401.88	19.7	128.42	11.71
1	291.32	291.32	63.36	sp|Q02566|MYH6_MOUSE	Myosin-6 OS=Mus musculus GN=Myh6 PE=1 SV=2	0	99	LASADIETYLLEK	iTRAQ4plex@N-term; iTRAQ4plex(K)@13		0.00328256	1752.98	585.333	1752.98	585.332	3	15	15.1.1.1750.20	44.0739	40152	44.1768			0.469796	7.74221	1.83971	4.51651	0.663505	5.7062									661.48	24.9	270.49	18.3	1524.56	38.05	571.3	24.5
1	291.32	291.32	63.36	sp|Q02566|MYH6_MOUSE	Myosin-6 OS=Mus musculus GN=Myh6 PE=1 SV=2	0	99	LASADIETYLLEK	iTRAQ4plex@N-term; iTRAQ4plex(K)@13		-0.000164591	1752.97	585.332	1752.98	585.332	3	15	16.1.1.2177.5	44.1274	41041	44.1586			0.550901	3.40069	1.62948	2.19066	0.719214	2.6318									2932.07	52.46	1405.96	40.66	5985.52	75.66	2744.96	52.98
1	291.32	291.32	63.36	sp|Q02566|MYH6_MOUSE	Myosin-6 OS=Mus musculus GN=Myh6 PE=1 SV=2	0	99	LASADIETYLLEK	iTRAQ4plex@N-term; iTRAQ4plex(K)@13		-0.000347698	1752.97	585.332	1752.98	585.332	3	16	16.1.1.2183.11	44.3931	30047	44.3315			0.763628	3.57139	2.04322	2.51997	0.670951	3.22808									2070.24	44.17	1376.03	39.41	5299.25	71.06	1808.07	43.8
1	291.32	291.32	63.36	sp|Q02566|MYH6_MOUSE	Myosin-6 OS=Mus musculus GN=Myh6 PE=1 SV=2	0	99	LASADIETYLLEK	iTRAQ4plex@N-term; iTRAQ4plex(K)@13		-0.0033866	1752.97	585.331	1752.98	585.332	3	14	16.1.1.2188.5	44.6041	19114	44.4617			0.745235	3.08581	1.25597	2.38617	1.05279	2.46204									2752.42	50.93	1785.39	44.09	4330.86	65.25	3771.88	61.26
1	291.32	291.32	63.36	sp|Q02566|MYH6_MOUSE	Myosin-6 OS=Mus musculus GN=Myh6 PE=1 SV=2	0	99	LASADIETYLLEK	iTRAQ4plex@N-term; iTRAQ4plex(K)@13		0.00174038	1752.98	585.333	1752.98	585.332	3	12	16.1.1.2194.11	44.8674	10000	44.8498			0.653847	4.39388	1.16898	3.27551	0.59626	3.87461									1492.84	37.47	849.6	30.64	2186.25	46.01	1158.65	34.2
1	291.32	291.32	63.36	sp|Q02566|MYH6_MOUSE	Myosin-6 OS=Mus musculus GN=Myh6 PE=1 SV=2	0	99	LDEAEQIALK	iTRAQ4plex@N-term; iTRAQ4plex(K)@10		0.0106272	1416.82	709.416	1416.81	709.411	2	15	14.1.1.1542.29	30.9764	3607	31.0693			0.650624	20.837	3.2814	12.7129	0.237133	28.5031									72.31	8.25	40.95	7.14	297.26	16.67	22.32	5.83
1	291.32	291.32	63.36	sp|Q02566|MYH6_MOUSE	Myosin-6 OS=Mus musculus GN=Myh6 PE=1 SV=2	0	99	LDEAEQIALK	iTRAQ4plex@N-term; iTRAQ4plex(K)@10		-0.0029102	1416.8	709.409	1416.81	709.411	2	18	16.1.1.1862.19	30.6026	217924	30.7479			0.825515	3.79515	2.70731	2.63267	0.703122	3.47941									1763.9	40.79	1267.43	38.14	5982.61	75.28	1614.39	41.97
1	291.32	291.32	63.36	sp|Q02566|MYH6_MOUSE	Myosin-6 OS=Mus musculus GN=Myh6 PE=1 SV=2	0	99	LDEAEQIALK	iTRAQ4plex@N-term; iTRAQ4plex(K)@10		-0.0029102	1416.8	709.409	1416.81	709.411	2	18	16.1.1.1868.22	30.8619	217924	30.7479			0.49581	2.94972	4.35488	1.50225	0.373594	2.82191									4912.39	67.87	2119.99	55.25	26800.8	158.08	2388.89	58.78
1	291.32	291.32	63.36	sp|Q02566|MYH6_MOUSE	Myosin-6 OS=Mus musculus GN=Myh6 PE=1 SV=2	0	99	LDEAEQIALK	iTRAQ4plex@N-term; Deamidated(Q)@6; iTRAQ4plex(K)@10		0.0150311	1417.81	709.91	1417.79	709.903	2	17	16.1.1.1870.24	30.9492	78678	30.7479			0.777253	4.45548	1.78297	3.24597	0.686373	4.01875									1301.67	35.03	880.62	31.27	2907.53	52.77	1162.96	34.71
1	291.32	291.32	63.36	sp|Q02566|MYH6_MOUSE	Myosin-6 OS=Mus musculus GN=Myh6 PE=1 SV=2	0	99	LDEAEQIALK	iTRAQ4plex@N-term; iTRAQ4plex(K)@10		0.00654134	1416.81	473.278	1416.81	473.276	3	11	3.1.1.1474.18	30.054	17618	30.0291			0.397185	9.91321	1.70034	5.4051	0.466433	7.58571									472.21	21.02	163.25	14.46	1005.89	30.84	286.7	17.61
1	291.32	291.32	63.36	sp|Q02566|MYH6_MOUSE	Myosin-6 OS=Mus musculus GN=Myh6 PE=1 SV=2	0	99	LDEAEQIALK	iTRAQ4plex@N-term; iTRAQ4plex(K)@10		0.00123116	1416.81	473.277	1416.81	473.276	3	13	15.1.1.1425.8	30.0613	204556	30.175			0.377879	3.44295	3.58672	1.56423	0.376074	2.80769									4671.85	66.11	1536.62	48.23	20992.6	139.94	2287	55.46
1	291.32	291.32	63.36	sp|Q02566|MYH6_MOUSE	Myosin-6 OS=Mus musculus GN=Myh6 PE=1 SV=2	0	99	LDEAEQIALK	iTRAQ4plex@N-term; iTRAQ4plex(K)@10		0.00123116	1416.81	473.277	1416.81	473.276	3	13	15.1.1.1431.6	30.3147	204556	30.175			0.342895	3.31672	2.2386	1.57367	0.468882	2.33115									5128.52	69.25	1530.66	46.37	14382.9	116.24	3130.11	59.48
1	291.32	291.32	63.36	sp|Q02566|MYH6_MOUSE	Myosin-6 OS=Mus musculus GN=Myh6 PE=1 SV=2	0	99	LDEAEQIALK	iTRAQ4plex@N-term; iTRAQ4plex(K)@10		0.000780739	1416.81	473.276	1416.81	473.276	3	12	13.1.1.1517.6	31.5483	9831	31.5297			0.594991	11.5699	1.75816	7.58819	0.673542	9.44503									238.43	14.97	123.48	12	525.17	22.38	209.04	14.75
1	291.32	291.32	63.36	sp|Q02566|MYH6_MOUSE	Myosin-6 OS=Mus musculus GN=Myh6 PE=1 SV=2	0	99	LEAQTRPFDIR	iTRAQ4plex@N-term		-0.000619095	1488.82	497.279	1488.82	497.28	3	12	5.1.1.1218.15	30.042	56750	30.0211			0.068359	62.2188	1.99858	5.30436	0.02016	160.853									2232.58	45.79	1147.21	36.24	4025.06	62.08	1654.03	41.42
1	291.32	291.32	63.36	sp|Q02566|MYH6_MOUSE	Myosin-6 OS=Mus musculus GN=Myh6 PE=1 SV=2	0	99	LEAQTRPFDIR	iTRAQ4plex@N-term		-0.00153463	1488.82	497.279	1488.82	497.28	3	11	5.1.1.1224.15	30.2965	64708	30.1054			0.01		2.31316	3.78211	0.272125	8.96554									1875.99	41.86	450.38	25.69	4412.2	64.47	1254.4	36.94
1	291.32	291.32	63.36	sp|Q02566|MYH6_MOUSE	Myosin-6 OS=Mus musculus GN=Myh6 PE=1 SV=2	0	99	LEAQTRPFDIR	iTRAQ4plex@N-term		-0.00367699	1488.81	745.414	1488.82	745.416	2	12	4.1.1.1238.28	26.5253	257420	26.7053			0.455502	17.3605	2.51678	7.72974	0.01										1242.18	34.22	850.98	30.56	2479.28	48.74	875.07	30.33
1	291.32	291.32	63.36	sp|Q02566|MYH6_MOUSE	Myosin-6 OS=Mus musculus GN=Myh6 PE=1 SV=2	0	99	LEQQVDDLEGSLEQEK	iTRAQ4plex@N-term; iTRAQ4plex(K)@16		0.00801961	2147.09	1074.55	2147.08	1074.55	2	15	16.1.1.2089.30	40.3729	7201	40.4222			1.34612	10.1379	2.61165	8.31294	1.47832	9.03405									180.57	13.11	211.57	14.97	590.8	23.92	347.47	18.68
1	291.32	291.32	63.36	sp|Q02566|MYH6_MOUSE	Myosin-6 OS=Mus musculus GN=Myh6 PE=1 SV=2	0	99	LEQQVDDLEGSLEQEKK	iTRAQ4plex@N-term; iTRAQ4plex(K)@16; iTRAQ4plex(K)@17	missed K-K@16	0.00944322	2419.29	605.83	2419.28	605.827	4	12	4.1.1.1506.19	38.0996	64377	38.0734			1.4647	2.64443	1.26466	2.52097	0.900223	2.68736									2495.27	48.81	3181.21	56.61	3953.4	62.87	2923.96	53.88
1	291.32	291.32	63.36	sp|Q02566|MYH6_MOUSE	Myosin-6 OS=Mus musculus GN=Myh6 PE=1 SV=2	0	99	LEQQVDDLEGSLEQEKK	iTRAQ4plex@N-term; iTRAQ4plex(K)@16; iTRAQ4plex(K)@17	missed K-K@16	0.00944322	2419.29	605.83	2419.28	605.827	4	14	4.1.1.1508.16	38.1834	64377	38.0734			1.17066	3.40307	2.06516	2.77539	0.846521	3.31732									1716.72	40.38	1749.27	43.02	4441.53	65.43	1891.65	44.25
1	291.32	291.32	63.36	sp|Q02566|MYH6_MOUSE	Myosin-6 OS=Mus musculus GN=Myh6 PE=1 SV=2	0	99	LKNAYEESLEHLETFKR	iTRAQ4plex@N-term; iTRAQ4plex(K)@2; iTRAQ4plex(K)@16	missed K-N@2; missed K-R@16	-0.00761601	2538.37	508.682	2538.38	508.683	5	10	6.1.1.2026.4	65.6601	29151	65.6278			1.04755	24.4213	1.47461	20.4521	0.583603	25.6212									105.56	17.32	96.25	17.41	195.01	23.81	80.19	15.78
1	291.32	291.32	63.36	sp|Q02566|MYH6_MOUSE	Myosin-6 OS=Mus musculus GN=Myh6 PE=1 SV=2	0	99	LLGSLDIDHNQYK	iTRAQ4plex@N-term; iTRAQ4plex(K)@13		2.01009	1804.99	602.67	1802.98	602	3	18	4.1.1.1407.25	33.8089	213107	33.7769			0.315397	1.94748	2.51946	0.858113	0.372852	1.45444									16726.3	125.07	4591.8	82.57	52794.2	222.26	8117.82	101.27
1	291.32	291.32	63.36	sp|Q02566|MYH6_MOUSE	Myosin-6 OS=Mus musculus GN=Myh6 PE=1 SV=2	0	99	LLGSLDIDHNQYK	iTRAQ4plex@N-term; iTRAQ4plex(K)@13		-0.0047813	1802.97	601.998	1802.98	602	3	17	4.1.1.1412.16	34.017	223083	33.7769			0.429546	2.7932	1.52005	1.6248	0.459393	2.24978									5435.03	71.35	2032.06	50.1	10350	99.09	3250.05	59.38
1	291.32	291.32	63.36	sp|Q02566|MYH6_MOUSE	Myosin-6 OS=Mus musculus GN=Myh6 PE=1 SV=2	0	99	LLGSLDIDHNQYK	Formyl@N-term; iTRAQ4plex(K)@13		-0.0115398	1686.86	844.437	1686.87	844.442	2	13	16.1.1.2102.25	40.9263	9432	40.9798			1.11968	8.00185	0.976871	7.54953	1.07739	7.24568									312.04	17.2	304.11	17.64	381.88	19.7	437.61	20.58
1	291.32	291.32	63.36	sp|Q02566|MYH6_MOUSE	Myosin-6 OS=Mus musculus GN=Myh6 PE=1 SV=2	0	99	LQDAEEAVEAVNAK	iTRAQ4plex@N-term; iTRAQ4plex(K)@14		0.00807981	1773.94	592.322	1773.94	592.319	3	16	14.1.1.1622.11	34.4117	9742	34.4591			0.562873	13.7488	1.73251	8.8201	0.458945	12.5012									176.8	12.88	86.62	10.1	383.74	19.08	105.62	10.73
1	291.32	291.32	63.36	sp|Q02566|MYH6_MOUSE	Myosin-6 OS=Mus musculus GN=Myh6 PE=1 SV=2	0	99	LQDAEEAVEAVNAK	iTRAQ4plex@N-term; Deamidated(N)@12; iTRAQ4plex(K)@14		0.000479684	1774.92	592.647	1774.92	592.647	3	16	16.1.1.1895.18	32.0152	126006	32.0334			0.490515	3.07068	5.78434	1.47541	0.431181	2.71902									4898.43	67.78	2091.39	57.33	35496.8	181.76	2749.29	64.35
1	291.32	291.32	63.36	sp|Q02566|MYH6_MOUSE	Myosin-6 OS=Mus musculus GN=Myh6 PE=1 SV=2	0	99	LQDAEEAVEAVNAK	iTRAQ4plex@N-term; iTRAQ4plex(K)@14		0.00460362	1773.94	887.977	1773.94	887.975	2	20	15.1.1.1511.31	33.7714	40975	33.8195			0.37986	8.75476	1.8659	4.57327	0.625115	5.90779									641.22	24.5	212.01	16.7	1498.91	37.67	521.76	23.51
1	291.32	291.32	63.36	sp|Q02566|MYH6_MOUSE	Myosin-6 OS=Mus musculus GN=Myh6 PE=1 SV=2	0	99	LQDAEEAVEAVNAK	iTRAQ4plex@N-term; iTRAQ4plex(K)@14		0.0043669	1773.94	887.977	1773.94	887.975	2	22	16.1.1.1943.30	34.0915	136563	34.1406			0.666374	4.07782	1.57473	2.86502	0.469021	3.93942									1735.06	40.4	1006.37	33.69	3422.95	57.14	1059.28	33.66
1	291.32	291.32	63.36	sp|Q02566|MYH6_MOUSE	Myosin-6 OS=Mus musculus GN=Myh6 PE=1 SV=2	0	99	LQDAEEAVEAVNAK	iTRAQ4plex@N-term; iTRAQ4plex(K)@14		0.00375655	1773.94	887.977	1773.94	887.975	2	25	16.1.1.1945.30	34.1774	136563	34.1406			0.361338	3.76464	4.32332	1.60203	0.289852	3.45324									4313.11	63.51	1356.53	47	23360.8	147.43	1627.31	50.83
1	291.32	291.32	63.36	sp|Q02566|MYH6_MOUSE	Myosin-6 OS=Mus musculus GN=Myh6 PE=1 SV=2	0	99	LQDAEEAVEAVNAK	iTRAQ4plex@N-term; Deamidated(N)@12; iTRAQ4plex(K)@14		-0.000457156	1774.92	592.647	1774.92	592.647	3	17	16.1.1.1982.16	35.7528	42928	35.773			0.613373	3.62953	1.81004	2.39711	0.57599	3.15858									2365.63	47.15	1262.98	38.31	5364.31	71.44	1773.64	43.46
1	291.32	291.32	63.36	sp|Q02566|MYH6_MOUSE	Myosin-6 OS=Mus musculus GN=Myh6 PE=1 SV=2	0	99	LQDAEEAVEAVNAK	iTRAQ4plex@N-term; Deamidated(N)@12; iTRAQ4plex(K)@14		-0.00513733	1774.91	592.645	1774.92	592.647	3	8	3.1.1.1500.23	31.1818	3913	31.195			0.0816522	46.1202	0.210008	19.3115	0.321531	15.8327									127.9	10.91	9.09	4.12	33.65	5.83	53.53	7.14
1	291.32	291.32	63.36	sp|Q02566|MYH6_MOUSE	Myosin-6 OS=Mus musculus GN=Myh6 PE=1 SV=2	0	99	LQDAEEAVEAVNAK	iTRAQ4plex@N-term; iTRAQ4plex(K)@14		0.00933474	1773.94	592.322	1773.94	592.319	3	16	3.1.1.1542.17	33.0026	9546	32.9687					1.95669	25.9894											157.36	34.41	89.94	28.84	385.74	54.18	130.67	33.23
1	291.32	291.32	63.36	sp|Q02566|MYH6_MOUSE	Myosin-6 OS=Mus musculus GN=Myh6 PE=1 SV=2	0	99	LQDAEEAVEAVNAK	iTRAQ4plex@N-term; Deamidated(N)@12; iTRAQ4plex(K)@14		-0.0003301	1774.92	592.647	1774.92	592.647	3	15	15.1.1.1463.18	31.6949	28977	31.7994			1.03743	7.58554	1.9152	6.04261	1.24165	6.49796									370.58	18.74	334.63	18.92	889.15	29.41	598.94	24.44
1	291.32	291.32	63.36	sp|Q02566|MYH6_MOUSE	Myosin-6 OS=Mus musculus GN=Myh6 PE=1 SV=2	0	99	LQDAEEAVEAVNAK	Carbamyl@N-term; Deamidated(Q)@2; Dehydrated(D)@3; iTRAQ4plex(K)@14		-0.0010206	1655.81	828.913	1655.81	828.914	2	16	17.1.1.2193.30	39.1961	30737	39.2023			0.497105	12.3719	1.17047	8.18621	0.246701	13.7344									236.73	14.9	102.43	10.91	347.13	18.17	76.02	9.28
1	291.32	291.32	63.36	sp|Q02566|MYH6_MOUSE	Myosin-6 OS=Mus musculus GN=Myh6 PE=1 SV=2	0	99	LQDAEEAVEAVNAK	iTRAQ4plex@N-term; iTRAQ4plex(K)@14		0.995854	1774.93	592.651	1773.94	592.319	3	13	4.1.1.1426.18	34.6271	95393	34.6454			1.60605	2.22536	2.32407	1.94247	0.987587	2.266									3418.14	57.19	4778.3	70.11	9952.17	98.21	4394.09	67.15
1	291.32	291.32	63.36	sp|Q02566|MYH6_MOUSE	Myosin-6 OS=Mus musculus GN=Myh6 PE=1 SV=2	0	99	LQDAEEAVEAVNAK	iTRAQ4plex@N-term; Deamidated(N)@12; iTRAQ4plex(K)@14		0.0742771	1774.99	592.672	1774.92	592.647	3	13	4.1.1.1371.19	32.2512	5178	32.2253			0.559136	4.057	1.16937	2.84071	0.921776	2.97216									1989.69	43.22	968.34	33.18	2914.86	53.36	2387.34	48.43
1	291.32	291.32	63.36	sp|Q02566|MYH6_MOUSE	Myosin-6 OS=Mus musculus GN=Myh6 PE=1 SV=2	0	99	LQDLVDKLQLK	iTRAQ4plex@N-term; iTRAQ4plex(K)@7; iTRAQ4plex(K)@11	missed K-L@7	-0.00185176	1744.08	582.367	1744.08	582.368	3	12	4.1.1.1681.13	45.7113	16392	45.7345			0.557087	7.01704	2.47595	4.18701	0.678995	5.53213									709.41	25.81	343.99	20.64	2200.49	45.6	627	26.13
1	291.32	291.32	63.36	sp|Q02566|MYH6_MOUSE	Myosin-6 OS=Mus musculus GN=Myh6 PE=1 SV=2	0	99	LQNEIEDLMVDVER	iTRAQ4plex@N-term		0.0047484	1845.93	616.318	1845.93	616.316	3	14	16.1.1.2400.6	53.7972	38107	54.0884			1.32799	8.20109	0.941544	8.20037	1.0363	7.8411									270.94	16.06	313.18	17.75	319.59	18.11	365.48	18.76
1	291.32	291.32	63.36	sp|Q02566|MYH6_MOUSE	Myosin-6 OS=Mus musculus GN=Myh6 PE=1 SV=2	0	99	LQNEIEDLMVDVER	iTRAQ4plex@N-term		0.00181869	1845.93	616.317	1845.93	616.316	3	17	16.1.1.2410.11	54.2373	38615	54.1756			0.834079	4.75867	1.82011	3.5404	0.337259	5.74642									1085.3	32	787.92	29.43	2474.73	48.5	476.45	23.5
1	291.32	291.32	63.36	sp|Q02566|MYH6_MOUSE	Myosin-6 OS=Mus musculus GN=Myh6 PE=1 SV=2	0	99	LQNEIEDLMVDVER	iTRAQ4plex@N-term		0.00181869	1845.93	616.317	1845.93	616.316	3	16	16.1.1.2410.12	54.2383	38615	54.1756			2.49965	4.65715	3.33748	4.26454	1.17782	4.99995									662.21	25.38	1440.79	38.12	2768.81	51.78	1015.26	32.6
1	291.32	291.32	63.36	sp|Q02566|MYH6_MOUSE	Myosin-6 OS=Mus musculus GN=Myh6 PE=1 SV=2	0	99	LQNEIEDLMVDVER	iTRAQ4plex@N-term		-1.23792e-05	1845.93	616.316	1845.93	616.316	3	17	16.1.1.2415.11	54.4544	21890	54.3494			1.09196	7.42352	1.71017	6.12746	0.887332	6.99248									373.37	18.82	354.87	19.34	799.94	27.87	431.25	20.9
1	291.32	291.32	63.36	sp|Q02566|MYH6_MOUSE	Myosin-6 OS=Mus musculus GN=Myh6 PE=1 SV=2	0	99	LQTENGELAR	iTRAQ4plex@N-term; Deamidated(N)@5		0.000909545	1274.66	638.337	1274.66	638.337	2	10	3.1.1.1228.31	19.5625	7388	19.5251			0.747345	12.6961	1.68503	9.20318	0.440762	13.1491									164.52	12.45	107.02	10.91	347.3	18.19	94.39	10.15
[truncated: 42,686 more rows]

## Sheet: PP peptide summary table key
	Protein Pilot Peptide Table Heading Key
[truncated: 48 more rows]

[truncated: 1 more sheets: iTRAQ differential Quant table]
